# Supplementary material for: The knottin-like Blufensin family regulates genes involved in nuclear import and the secretory pathway in barley-powdery mildew interactions
Source: Front Plant Sci. 2015 Jun 4;6:409. doi: 10.3389/fpls.2015.00409 (PMC4454880; doi:10.3389/fpls.2015.00409)
Supplement: Supplementary file 1 [file Table1.XLSX]

## Sheet: Table Information
Xu et al. 2015. Supplemental Table S1: Results of mixed linear model analysis of Barley1 GeneChip transcriptome profiling of BSMV-mediated Bln1 silencing in HOR11358 (Mla9) and Clansman (Mla13) plants.
Footnotes
Probesets(a)	Affymetrix Barley1 GeneChip contig IDs. Highlighted probesets represent genes that are differentially expressed in both Clansman and HOR11358 genotypes before and after inoculation with Bgh 5874 when comparing empty vector with Bln1 silenced plants.
Genome IDs(b)	Barley genome protein IDs corresponding to respective probesets
Abbreviations in column names
9-I	HOR11358 (Mla9) inoculated with Bgh 5874
13-I	Clansman (Mla13) inoculated with Bgh 5874
9-NI	HOR11358 (Mla9) not inoculated with Bgh 5874
13-NI	Clansman (Mla13) not inoculated with Bgh 5874
00	BSMV with empty vector
Bln1	BSMV with Bln1 plasmid

## Sheet: Supplemental_Table_1
Probesets(a)	Genome_IDs(b)	Description	InterPro	9-I-Mock : 9-I-00 p-value	9-I-Mock : 9-I-00 q-value	9-I-00 : 9-I-Bln1 p-value	9-I-00 : 9-I-Bln1 q-value	9-NI-Mock : 9-NI-00 p-value	9-NI-Mock : 9-NI-00 q-value	9-NI-00 : 9-NI-Bln1 p-value	9-NI-00 : 9-NI-Bln1 q-value	13-I-Mock : 13-I-00 p-value	13-I-Mock : 13-I-00 q-value	13-I-00 : 13-I-Bln1 p-value	13-I-00 : 13-I-Bln1 q-value	13-NI-Mock : 13-NI-00 p-value	13-NI-Mock : 13-NI-00 q-value	13-NI-00 : 13-NI-Bln1 p-value	13-NI-00 : 13-NI-Bln1 q-value
Contig12219_at	MLOC_17119.1	Bln1		0.0356052	0.023399	4.66e-19	9.8e-15	0.850252	0.242454	0.000234265	0.0190648	0.188364	0.0589576	8.3e-06	0.0137673	0.490717	0.127175	0.139822	0.476584
Contig3615_at	AK376647	Importin		0.497328	0.18826	4.85e-11	5.09e-07	0.0434038	0.0222448	5.19e-14	9.32e-10	0.698327	0.175302	1e-08	8.5e-05	0.71621	0.172549	6.81e-11	1.22e-06
Contig12608_at	NA	NA	NA	0.0015145	0.00176801	2.3e-10	1.61e-06	0.0045222	0.00340152	2.89e-09	1.04e-05	4.33e-05	5.25e-05	6.19e-10	1.05e-05	4.24e-07	1.3e-06	1.43e-08	8.54e-05
HS16M03u_x_at	NA	NA	NA	0.276584	0.120307	4.53e-08	0.000176827	0.00422493	0.00322243	3.6e-08	8.07e-05	8e-05	8.67e-05	4.56e-06	0.0110728	4.55e-05	5.34e-05	3.6e-09	3.23e-05
HV10C01u_s_at	NA	Cysteine protease inhibitor precursor	NA	0.0156592	0.011949	2.87e-05	0.0216709	0.313621	0.112096	1.84e-06	0.00140818	0.100451	0.0345089	9.04e-05	0.0451533	0.604429	0.150582	3.33e-06	0.00544266
Contig3680_s_at	MLOC_35029.1	Protein transport protein sec61 gamma subunit	IPR001901 (Protein translocase complex, SecE/Sec61-gamma subunit), IPR023391 (Protein translocase SecE domain)	0.022452	0.016058	2.89e-05	0.0216709	0.974238	0.267852	0.00408124	0.0915678	0.646863	0.164822	9.31e-05	0.0451793	0.192572	0.0579386	0.000668706	0.1395
HVSMEb0014E05r2_at	MLOC_75012.1	Proline-rich protein	IPR006041 (Pollen Ole e 1 allergen/extensin)	8.82e-23	1.58e-19	6.48e-10	3.4e-06	1.34e-21	2.08e-18	2.47e-11	2.22e-07	0.478575	0.129079	0.76963	0.691329	0.958461	0.217424	0.998558	0.786652
Contig4319_at	NA	NA	NA	2.24e-19	2.67e-16	5.05e-08	0.000176827	9.73e-19	6.74e-16	2.22e-09	9.97e-06	0.0239149	0.0101744	0.432704	0.57509	0.0132519	0.0059696	0.231585	0.541658
Contig8568_s_at	NA	NA	NA	0.0180483	0.0134142	1.4e-07	0.000420417	0.309569	0.110972	0.00128603	0.0481897	0.0311357	0.0127508	0.00247201	0.11313	0.203245	0.0606483	0.00119817	0.150475
Contig23095_at	AK365137			3.67e-09	4.11e-08	2.64e-06	0.00694297	0.000116464	0.000162485	0.00666331	0.116143	0.00139517	0.000920128	0.042103	0.266833	0.000181667	0.000165781	0.122014	0.461748
HV_CEa0002E17r2_at	NA	NA	NA	0.249709	0.111153	3.87e-06	0.00847159	0.107132	0.0467867	9.91e-08	0.000197593	0.00031403	0.000266668	0.00613285	0.148294	0.00707312	0.00349964	8.54e-07	0.00242552
Contig12699_at	MLOC_14987.1	Unknown protein		1.7e-11	5.09e-10	4.03e-06	0.00847159	1.13e-12	4.62e-11	2e-05	0.00484658	1.9e-07	6.63e-07	0.45293	0.584127	6.98e-07	1.88e-06	0.16639	0.500076
Contig26496_at	AK252003.1			0.133616	0.0678844	4.99e-06	0.00952881	0.167089	0.0673838	0.0205672	0.192672	0.0292165	0.0120729	0.00186716	0.10714	0.000145596	0.000137917	0.24875	0.550531
Contig17136_at	MLOC_62487.1	ABC transporter G family member	IPR003439 (ABC transporter-like), IPR013525 (ABC-2 type transporter), IPR013581 (Plant PDR ABC transporter associated)	3.31e-12	1.41e-10	6.57e-06	0.0115006	2.35e-13	1.47e-11	1.38e-08	4.13e-05	0.0172406	0.00772157	0.334215	0.528695	0.000158878	0.000148336	0.186354	0.514169
EBem10_SQ003_I08_s_at	NA	NA	NA	0.0173706	0.0130092	8.62e-06	0.0120791	0.896508	0.25206	0.000393165	0.0264304	0.940888	0.221928	0.0548764	0.287814	0.669212	0.16339	0.0259853	0.301749
Contig10816_at	AK354336	unknown protein; BEST Arabidopsis thaliana protein match is: unknown protein . LENGTH=1025		6.03e-12	2.18e-10	7.75e-06	0.0120791	2.26e-10	3.31e-09	0.000105694	0.0114284	0.00225004	0.00137607	0.194817	0.443652	0.000102304	0.000103583	0.00616531	0.219025
EBem05_SQ001_F09_at	MLOC_79114.1	unknown protein; FUNCTIONS IN: molecular_function unknown; INVOLVED IN: N-terminal protein myristoylation; LOCATED IN: cellular_component unknown; EXPRESSED IN: 22 plant structures; EXPRESSED DURING: 13 growth stages; BEST Arabidopsis thaliana protein match is: unknown protein . LENGTH=168		3.3e-13	2.39e-11	8.27e-06	0.0120791	8.51e-14	6.54e-12	1.13e-07	0.000203571	0.108182	0.0367723	0.908464	0.726208	0.00355954	0.00196132	0.106977	0.444262
Contig22777_at	MLOC_12810.1	Protein trichome birefringence-like 38		7.66e-11	1.69e-09	9.93e-06	0.0130423	9.26e-09	6.57e-08	6.83e-05	0.00906024	0.00115329	0.000787684	0.0390479	0.261682	4.08e-05	4.89e-05	0.0272683	0.305042
Contig17287_at	MLOC_37752.1	Digalactosyldiacylglycerol synthase 2, putative, expressed	IPR001296 (Glycosyl transferase, family 1)	3.7e-17	1.65e-14	1.23e-05	0.0152565	1.55e-07	6.56e-07	8.57e-05	0.010329	3.59e-08	1.78e-07	0.00245363	0.11313	8.11e-08	3.56e-07	0.00255473	0.175661
HU11B23u_at	MLOC_35541.1			0.0265095	0.0184041	1.37e-05	0.0159844	0.00428239	0.00325808	1.88e-06	0.00140818	0.498844	0.133481	0.0266105	0.232961	0.524351	0.134137	9.71e-05	0.0719643
Contig4025_s_at	NA	NA	NA	0.491515	0.186652	1.54e-05	0.0167952	0.0601037	0.029088	6.24e-05	0.00849029	3.98e-08	1.93e-07	0.00237531	0.112067	2.38e-10	4.04e-09	3.8e-07	0.00136524
Contig17582_at	MLOC_53694.1			2.2e-13	1.76e-11	1.78e-05	0.0167952	3.15e-09	2.7e-08	1.76e-05	0.00467701	1.78e-07	6.34e-07	0.0236608	0.224011	2.34e-08	1.34e-07	0.0044963	0.211257
Contig970_at	AK251674.1	Proline-rich protein	IPR006041 (Pollen Ole e 1 allergen/extensin)	2.49e-12	1.13e-10	1.71e-05	0.0167952	5.95e-15	6.62e-13	4.15e-07	0.000532627	0.00309071	0.00179057	0.100255	0.354678	0.00104007	0.000699614	0.286271	0.570316
HA13E08r_s_at	NA	NA	NA	3.54e-20	5.06e-17	1.91e-05	0.0167952	2.22e-19	1.98e-16	7.34e-05	0.00934414	2.54e-07	8.42e-07	0.298219	0.509783	3.01e-09	2.72e-08	0.0430584	0.34709
Contig13032_at	MLOC_67517.1	golgin candidate 4 LENGTH=725		0.000157534	0.000274044	1.92e-05	0.0167952	1.82e-06	5.03e-06	0.129194	0.420626	0.00365125	0.00205783	0.375129	0.548654	0.000463731	0.00035922	0.00202104	0.170198
Contig603_at	AK374445	Proline-rich protein	IPR006041 (Pollen Ole e 1 allergen/extensin)	9.99e-19	7.94e-16	1.88e-05	0.0167952	2.17e-17	8.47e-15	2.53e-07	0.000378748	1.23e-08	7.56e-08	0.516127	0.610097	4.88e-11	1.3e-09	0.709656	0.728286
Contig10206_s_at	MLOC_38191.2			1.04e-11	3.47e-10	2.39e-05	0.0198804	7.1e-13	3.26e-11	3.05e-06	0.00165918	0.000186511	0.000174237	0.177232	0.428934	2.05e-07	7.43e-07	0.000704753	0.140761
Contig7032_at	AK365575	Beta-xylosidase 4	IPR002772 (Glycoside hydrolase family 3 C-terminal domain), IPR017853 (Glycoside hydrolase, superfamily)	1.16e-12	6.52e-11	2.46e-05	0.0198804	3.79e-15	4.54e-13	3.97e-06	0.00178197	0.00321604	0.00185146	0.33082	0.52724	3.85e-06	7.32e-06	0.0430181	0.347076
Contig21858_at	MLOC_45269.1			6.07e-16	1.55e-13	3.88e-05	0.0280956	2.62e-13	1.54e-11	5.96e-05	0.00826157	1.31e-14	2.11e-12	0.0115836	0.180061	2.28e-13	1.91e-11	0.002483	0.175661
EBed01_SQ002_G15_s_at	NA	NA	NA	1.01e-07	6.33e-07	4.28e-05	0.030006	2.08e-06	5.65e-06	0.000831774	0.0393934	0.000183368	0.000171847	0.00330662	0.125139	0.000246687	0.000213495	0.0385625	0.33721
HI02C22u_at	MLOC_39310.1			0.0025517	0.00271028	5.01e-05	0.0339882	0.132655	0.0557471	0.00245358	0.0712611	0.205795	0.0635221	0.0671962	0.307581	0.844556	0.197048	0.0192207	0.282602
Contig10135_at	MLOC_18134.1	unknown protein; FUNCTIONS IN: molecular_function unknown; INVOLVED IN: biological_process unknown; LOCATED IN: endomembrane system; EXPRESSED IN: 24 plant structures; EXPRESSED DURING: 15 growth stages; Has 30201 Blast hits to 17322 proteins in 780 species: Archae - 12; Bacteria - 1396; Metazoa - 17338; Fungi - 3422; Plants - 5037; Viruses - 0; Other Eukaryotes - 2996 (source: NCBI BLink). LENGT…		1.32e-14	1.74e-12	5.37e-05	0.0352363	4.22e-15	4.79e-13	2.23e-05	0.00506431	7.22e-11	1.4e-09	0.00674414	0.153756	2.53e-10	4.26e-09	0.00107252	0.147767
Contig8831_at	NA	NA	NA	0.0418503	0.0266414	6.13e-05	0.0369811	0.49954	0.162047	1.49e-06	0.00140818	0.233599	0.0708763	0.000827654	0.0937173	0.056319	0.0203995	5.21e-05	0.0474325
HM05D10r_s_at	NA	NA	NA	0.625425	0.223321	6.16e-05	0.0369811	0.366248	0.126716	3e-06	0.00165918	0.294353	0.0859072	0.00900469	0.166393	0.143776	0.0451699	0.000141551	0.0768196
Contig1671_s_at	MLOC_52740.2	Phosphate-responsive 1 family protein	IPR006766 (Phosphate-induced protein 1)	3.15e-12	1.36e-10	5.86e-05	0.0369811	4.56e-16	9.8e-14	4.34e-10	2.6e-06	0.00174732	0.00111244	0.994616	0.742425	2.91e-05	3.7e-05	0.00694571	0.224927
Contig5305_at	AK248501.1	Clathrin assembly protein, putative	IPR008942 (ENTH/VHS), IPR011417 (ANTH)	6.09e-07	2.75e-06	6.73e-05	0.0392573	6.89e-08	3.36e-07	8.45e-06	0.00303691	3.85e-05	4.77e-05	0.0948053	0.346701	1.08e-05	1.67e-05	0.0127429	0.25958
Contig11980_at	MLOC_11199.2	Squamosa promoter-binding-like protein 11	IPR004333 (Transcription factor, SBP-box)	8.02e-19	7.16e-16	9.21e-05	0.0463121	1.09e-17	4.9e-15	1.86e-07	0.000304188	2.37e-14	3.19e-12	0.00144015	0.106033	1.51e-15	3.53e-13	5.99e-06	0.00785448
HE01B10u_s_at	NA	NA	NA	1.27e-06	4.96e-06	9.17e-05	0.0463121	5.38e-05	8.51e-05	0.0001051	0.0114284	0.000216933	0.000196705	0.0136226	0.189966	2.01e-06	4.37e-06	0.000643933	0.138965
Contig16816_at	AK373047	Unknown protein		1.02e-11	3.39e-10	8.61e-05	0.0463121	1.87e-10	2.88e-09	7.94e-05	0.00975572	4.61e-07	1.34e-06	0.0184351	0.205863	1.05e-07	4.37e-07	0.0628225	0.384619
Contig25645_at	AK356960	Zinc finger protein	IPR013087 (Zinc finger, C2H2-type/integrase, DNA-binding)	0.0452217	0.0283088	8.79e-05	0.0463121	5.26e-05	8.35e-05	0.0138432	0.1624	0.0395578	0.0156564	0.0680329	0.308863	0.0579098	0.0208843	0.726255	0.731177
Contig19475_at	AK353941	BEST Arabidopsis thaliana protein match is: nucleolar protein gar2-related . LENGTH=671		5.92e-11	1.38e-09	9.09e-05	0.0463121	5.47e-12	1.7e-10	7.1e-05	0.00918339	6.83e-06	1.17e-05	0.0816851	0.328614	2.55e-07	8.71e-07	0.00228407	0.173793
Contig21617_at	MLOC_62512.1	Peroxidase	IPR010255 (Haem peroxidase)	2.66e-10	4.69e-09	9.26e-05	0.0463121	5.99e-13	2.85e-11	1.95e-06	0.00140818	0.0687321	0.0250551	0.707081	0.675867	0.000169192	0.000156231	0.103964	0.442015
Contig7003_at	AK249555.1	Unknown protein	IPR009606 (Protein of unknown function DUF1218)	2.91e-10	5.08e-09	9.63e-05	0.0465596	1.56e-07	6.57e-07	0.000195283	0.0170152	0.0065255	0.00337532	0.481014	0.595032	0.00609004	0.00308341	0.705054	0.726711
EBed01_SQ002_G15_at	NA	NA	NA	9.66e-09	9.13e-08	9.75e-05	0.0465596	6.84e-10	8.14e-09	0.000118141	0.0124736	0.00739326	0.00375574	0.974004	0.738993	0.000312698	0.000259715	0.22855	0.539672
Contig8550_s_at	NA	NA	NA	5.7e-12	2.12e-10	0.000105217	0.0491268	4.12e-12	1.35e-10	3.2e-05	0.0057339	4.18e-05	5.1e-05	0.0845357	0.333938	5.08e-05	5.84e-05	0.0309329	0.318285
Contig1461_x_at	MLOC_35423.1	Avenin-like protein	IPR016140 (Bifunctional inhibitor/plant lipid transfer protein/seed storage helical domain)	0.000186524	0.000314083	0.000111127	0.0496783	0.00145256	0.00132805	2.36e-08	6.04e-05	3.27e-05	4.18e-05	0.0122243	0.183964	5.21e-06	9.3e-06	9.45e-07	0.00242552
Contig10397_at	AK365693	Receptor expression-enhancing protein 3	IPR004345 (TB2/DP1/HVA22-related protein)	5.6e-10	8.56e-09	0.000110524	0.0496783	4.34e-12	1.4e-10	1.52e-05	0.00439081	0.000778619	0.000568915	0.0315131	0.244852	8.4e-06	1.36e-05	0.0042442	0.208201
Contig16732_at	MLOC_77689.1			1.12e-12	6.35e-11	0.000114811	0.0502559	2.56e-12	9.13e-11	6.16e-05	0.00843648	2.39e-06	5.01e-06	0.169498	0.42343	1.19e-07	4.84e-07	0.011455	0.248668
HY08M06u_x_at	NA	NA	NA	0.000742852	0.000977452	0.000122625	0.0515291	0.849683	0.242303	0.000518818	0.0309377	0.116918	0.0393063	0.545059	0.620575	0.228518	0.0669168	0.0242638	0.299133
Contig4489_s_at	NA	NA	NA	4.49e-16	1.19e-13	0.000127859	0.0520942	1.29e-13	9.12e-12	0.000869465	0.0400154	2.22e-16	6.53e-14	0.000366061	0.0706628	1.76e-15	3.77e-13	0.00358721	0.19764
Contig5050_s_at	NA	NA	NA	6.57e-06	1.96e-05	0.00012901	0.0520942	8.61e-07	2.72e-06	5e-05	0.00730086	0.378215	0.106225	0.261522	0.489861	0.222103	0.0653587	0.0108513	0.247946
rbags16n19_s_at	NA	NA	NA	5.76e-06	1.76e-05	0.000138123	0.0527652	2.41e-05	4.31e-05	2.31e-05	0.00506431	0.0008783	0.000627163	0.0117758	0.181004	0.00116441	0.00076755	0.0219543	0.291028
Contig398_s_at	AK370647	6,7-dimethyl-8-ribityllumazine synthase	IPR002180 (6,7-dimethyl-8-ribityllumazine synthase)	7.92e-11	1.73e-09	0.000136328	0.0527652	1.78e-11	4.29e-10	8.74e-05	0.0103871	4.36e-08	2.08e-07	0.275522	0.497949	8.8e-09	6.32e-08	0.0667654	0.390933
Contig4336_at	MLOC_45357.1	Disease resistance-responsive (Dirigent-like protein) family protein	IPR004265 (Plant disease resistance response protein)	9.33e-13	5.52e-11	0.000141426	0.0530622	2.78e-11	6.03e-10	2.01e-05	0.00484658	0.000355882	0.000296795	0.398975	0.560867	1.52e-05	2.18e-05	0.00578216	0.216007
Contig7603_at	AK250609.1	C-4 methylsterol oxidase	IPR006694 (Fatty acid hydroxylase)	1.35e-12	7.07e-11	0.00016605	0.0612079	2.05e-11	4.78e-10	5.86e-05	0.00826157	8.74e-11	1.63e-09	0.00925623	0.16802	2.03e-09	1.97e-08	0.00271706	0.178532
Contig18991_at	MLOC_6925.1	unknown protein; BEST Arabidopsis thaliana protein match is: unknown protein . LENGTH=67		6.19e-14	6.33e-12	0.000184907	0.064751	8.91e-13	3.92e-11	0.000286223	0.0211416	6.68e-05	7.47e-05	0.143657	0.402439	2.42e-05	3.17e-05	0.186828	0.514301
Contig6166_at	AK369788	Rhomboid family protein	IPR002610 (Peptidase S54, rhomboid)	1.38e-13	1.19e-11	0.000214837	0.0728053	7.01e-12	2.03e-10	0.000122024	0.0126602	7.29e-08	3.12e-07	0.0130585	0.188603	1.14e-08	7.92e-08	0.00254763	0.175661
Contig11952_at	MLOC_56655.1	IQ domain-containing protein	IPR000048 (IQ motif, EF-hand binding site)	4.82e-09	5.17e-08	0.000213662	0.0728053	3.84e-07	1.4e-06	0.00114265	0.0449776	0.000125186	0.000125023	0.194822	0.443652	5.17e-07	1.51e-06	0.0234589	0.29747
Contig9412_s_at	AK356080	pseudouridine synthase family protein LENGTH=410	IPR002942 (RNA-binding S4 domain), IPR020103 (Pseudouridine synthase, catalytic domain)	1.16e-15	2.38e-13	0.000223398	0.0744349	1.69e-16	4.4e-14	5.06e-06	0.00221607	7.39e-13	4.31e-11	0.00286456	0.118532	1.75e-13	1.61e-11	0.00472561	0.211257
Contig5833_at	NA	NA	NA	1.47e-08	1.3e-07	0.00024539	0.0776803	1.04e-07	4.67e-07	0.00112811	0.0447975	0.000824872	0.000596391	0.171771	0.424732	0.0137367	0.00615498	0.0156725	0.274425
Contig17019_at	MLOC_13385.6	tRNA-specific adenosine deaminase-like protein	IPR016193 (Cytidine deaminase-like)	8.21e-06	2.36e-05	0.000252766	0.0777607	2.59e-05	4.59e-05	3.25e-05	0.0057339	2.08e-06	4.48e-06	0.00318272	0.123461	5.22e-09	4.31e-08	0.00159831	0.162594
EBro07_SQ002_B11_at	MLOC_63139.1			2.5e-09	2.94e-08	0.0002673	0.0777607	1.81e-10	2.8e-09	3.96e-05	0.00634098	0.000255115	0.000224763	0.210913	0.454216	2.55e-07	8.71e-07	0.0345532	0.327079
EBem08_SQ004_N04_at	MLOC_21831.1	Splicing factor U2af 38 kDa subunit	IPR009145 (U2 auxiliary factor small subunit), IPR012677 (Nucleotide-binding, alpha-beta plait)	6.87e-07	3.03e-06	0.000266403	0.0777607	0.0185694	0.0109737	0.000641444	0.0347833	0.497728	0.133263	0.368486	0.546299	0.276779	0.0788264	0.00267356	0.177672
Contig152_at	AK250520.1	Proline-rich protein	IPR006041 (Pollen Ole e 1 allergen/extensin)	4.35e-09	4.77e-08	0.0002754	0.0781948	6.51e-09	4.92e-08	0.000602358	0.0331783	1.05e-05	1.66e-05	0.165287	0.420985	2.15e-07	7.69e-07	0.00412103	0.206924
Contig16494_at	NA	NA	NA	1.64e-06	6.11e-06	0.000296799	0.0809873	9.79e-05	0.000140072	6.54e-05	0.00875392	0.00146172	0.000956712	0.000134039	0.0484391	5.25e-05	6e-05	0.000836103	0.142271
Contig3681_x_at	NA	NA	NA	0.00489942	0.00462423	0.000291971	0.0809873	7.87e-05	0.000117159	0.443653	0.6364	0.0219358	0.00946355	0.00658779	0.152442	0.257132	0.0740074	3.97e-06	0.00594147
Contig327_s_at	NA	NA	NA	1.86e-09	2.3e-08	0.000308967	0.082173	9.66e-10	1.06e-08	5.69e-05	0.00817157	0.000208424	0.000190537	0.256598	0.48692	2.33e-06	4.9e-06	0.0059872	0.216007
Contig9308_s_at	MLOC_38649.1	Cytochrome P450	IPR001128 (Cytochrome P450)	1.52e-07	8.85e-07	0.000336567	0.0880932	3.09e-06	7.9e-06	1.08e-05	0.00351728	0.0062167	0.00323577	0.3071	0.514849	0.000963345	0.000656438	0.107499	0.444652
Contig14748_at	MLOC_64686.1	Subtilisin-like serine protease	IPR015500 (Peptidase S8, subtilisin-related), IPR023827 (Peptidase S8, subtilisin, Asp-active site)	4.1e-11	1.02e-09	0.000339612	0.0880932	1.42e-14	1.45e-12	0.000403117	0.0268979	5.5e-08	2.49e-07	0.732292	0.681846	1.73e-07	6.49e-07	0.990255	0.785312
Contig25503_at	MLOC_65932.1			1.3e-06	5.05e-06	0.000353487	0.0894828	5.93e-06	1.35e-05	0.000980843	0.042255	0.00900643	0.00443889	0.0481439	0.276911	3.22e-05	4.02e-05	0.0106421	0.245887
Contig9171_s_at	NA	NA	NA	0.0705477	0.0407197	0.000350771	0.0894828	5.52e-06	1.28e-05	4.17e-05	0.00650791	0.0209944	0.00910745	0.418663	0.569376	0.561959	0.141905	0.0422577	0.346206
Contig10686_s_at	MLOC_38930.1			2.74e-12	1.24e-10	0.000388083	0.0940196	1.1e-11	3e-10	3.24e-05	0.0057339	4.37e-09	3.47e-08	0.0710537	0.313254	5.7e-09	4.6e-08	0.26053	0.556933
Contig10481_at	AK362474	Non-specific lipid-transfer protein-like protein	IPR016140 (Bifunctional inhibitor/plant lipid transfer protein/seed storage helical domain), IPR017690 (Outer membrane insertion C-terminal signal, omp85 target)	3.82e-10	6.24e-09	0.000403438	0.0941845	2.54e-08	1.49e-07	0.000129313	0.0131877	0.019751	0.00865818	0.293738	0.506816	0.000299866	0.000251008	0.0159501	0.274896
EBro08_SQ004_J12_s_at	NA	NA	NA	8.38e-13	5.12e-11	0.000412657	0.0952781	2.83e-13	1.65e-11	0.00042936	0.0276221	1.02e-13	9.87e-12	0.0861909	0.33624	2.99e-13	2.29e-11	0.271012	0.561985
Contig3435_at	MLOC_5598.2	Methyl-CpG binding domain containing protein, expressed	IPR016177 (DNA-binding, integrase-type)	6.08e-05	0.000124954	0.00044002	0.097318	2.97e-05	5.17e-05	0.000176543	0.0159406	7.26e-06	1.23e-05	0.0197789	0.212708	0.0164725	0.00716734	0.143343	0.478046
Contig11939_at	AK375777	Unknown protein		1.29e-11	4.09e-10	0.00043454	0.097318	9.35e-09	6.6e-08	0.000245131	0.0193826	1.13e-05	1.76e-05	0.220625	0.461261	1.85e-05	2.56e-05	0.0178677	0.278548
Contig18129_at	NA	NA	NA	6.86e-06	2.03e-05	0.000439357	0.097318	0.000460802	0.000509706	6.34e-06	0.0024747	0.245625	0.0738289	0.322199	0.523034	0.637049	0.157002	0.00428675	0.208265
Contig12952_at	AK376758	Coenzyme Q-binding protein COQ10-like B, mitochondrial	IPR005031 (Streptomyces cyclase/dehydrase), IPR023393 (START-like domain)	0.00633043	0.00569813	0.000468308	0.0993897	0.00525199	0.0038508	0.00048278	0.0293743	0.00337807	0.00192967	0.000234416	0.0647505	2.17e-05	2.91e-05	0.000992295	0.147767
Contig8424_s_at	MLOC_5948.2			7.95e-08	5.19e-07	0.000464076	0.0993897	0.391519	0.13376	3.42e-07	0.000472122	0.504063	0.134649	0.0876587	0.338303	0.42521	0.112861	0.0312346	0.319173
Contig10363_at	AK361759	ATP-dependent RNA helicase	IPR001650 (Helicase, C-terminal), IPR014001 (Helicase, superfamily 1/2, ATP-binding domain), IPR014014 (RNA helicase, DEAD-box type, Q motif)	0.0611295	0.036228	0.000473804	0.0995505	0.00309186	0.00248864	1.61e-05	0.00449291	0.170893	0.0543153	0.00387665	0.129501	0.399339	0.107041	0.000266965	0.102105
Contig13931_at	MLOC_7318.1			3.96e-12	1.62e-10	0.000481679	0.100203	4.7e-10	6.03e-09	0.000220743	0.0185145	8.57e-06	1.41e-05	0.089544	0.341007	1.83e-05	2.54e-05	0.0603244	0.382317
Contig12060_at	MLOC_67201.4	Growth-regulating factor 1	IPR014977 (WRC), IPR014978 (Glutamine-Leucine-Glutamine, QLQ)	2.4e-12	1.1e-10	0.000503392	0.102687	1.8e-09	1.74e-08	3.26e-05	0.0057339	2.39e-10	3.51e-09	0.00846898	0.163205	3.51e-11	9.84e-10	0.00316016	0.188101
Contig704_x_at	AK359091	Proline-rich protein	IPR006041 (Pollen Ole e 1 allergen/extensin)	4.03e-08	2.99e-07	0.00053064	0.106183	2.79e-11	6.03e-10	0.000934944	0.0411306	0.00088674	0.000632424	0.239666	0.474968	9.19e-05	9.5e-05	0.135804	0.474569
Contig12868_at	MLOC_70279.3	Unknown protein		3.96e-06	1.29e-05	0.000583783	0.113276	6.45e-06	1.44e-05	0.000159371	0.0151217	3.49e-07	1.09e-06	0.0322401	0.248201	2.9e-08	1.58e-07	0.198311	0.522394
Contig15069_at	AK355342	GDP-L-galactose phosphorylase		8.73e-05	0.00016912	0.000583142	0.113276	3.25e-12	1.12e-10	3.1e-05	0.0057339	0.0841279	0.0297661	0.956081	0.73523	9.7e-06	1.53e-05	0.0366378	0.332624
Contig3745_at	AK359328	Early nodulin-like protein	IPR008972 (Cupredoxin)	5.94e-10	8.98e-09	0.000607397	0.114973	0.000224387	0.000279703	0.00114205	0.0449776	3.91e-07	1.18e-06	0.0669789	0.307389	0.00140081	0.000895648	0.034321	0.326683
HM02J14u_at	MLOC_62756.1			0.00015617	0.000271869	0.000616729	0.115402	3.19e-09	2.73e-08	0.000706001	0.0368364	0.0759046	0.0272525	0.131631	0.389833	0.0390117	0.0149017	0.441036	0.640775
Contig12196_at	AK250947.1	Growth-regulating factor 1	IPR014977 (WRC), IPR014978 (Glutamine-Leucine-Glutamine, QLQ)	0.000357483	0.000535395	0.000645978	0.118022	0.544881	0.173318	0.000913156	0.0408471	0.098238	0.0338714	0.484207	0.596432	0.266438	0.0762794	0.147026	0.48263
Contig11944_at	AK249767.1	Chalcone synthase 8, putative	IPR011141 (Polyketide synthase, type III), IPR016039 (Thiolase-like)	6.06e-06	1.83e-05	0.000663285	0.12014	1.74e-11	4.22e-10	9.33e-07	0.000966518	0.00274544	0.00162241	0.117811	0.375782	8.65e-06	1.4e-05	0.0087013	0.238799
HVSMEb0012G11r2_s_at	NA	NA	NA	1.52e-13	1.28e-11	0.000687001	0.122326	9.57e-14	7.19e-12	9.76e-05	0.0110522	1.64e-07	5.97e-07	0.445989	0.580632	1.94e-08	1.14e-07	0.102802	0.440727
Contig5929_at	MLOC_69219.1	Hypoxia induced protein conserved region containing protein, expressed		1.11e-11	3.6e-10	0.000703375	0.124189	4.24e-16	9.78e-14	1.86e-05	0.0047084	7.59e-09	5.24e-08	0.0238815	0.224347	2.65e-13	2.19e-11	0.000626056	0.138965
HVSMEb0005C06r2_at	MLOC_4071.1	Hydrolase, alpha/beta fold family protein	IPR000073 (Alpha/beta hydrolase fold-1)	2.21e-05	5.42e-05	0.000752778	0.126532	6.02e-06	1.37e-05	0.000321499	0.0229554	0.000385556	0.000317356	0.0507071	0.281857	0.00167732	0.00104004	0.151958	0.487304
Contig7690_at	MLOC_5940.1	Nucleotide-diphospho-sugar transferases superfamily protein LENGTH=259		1.4e-17	7.68e-15	0.000763548	0.126841	1.18e-17	4.91e-15	3.84e-05	0.0063283	9.93e-08	4e-07	0.19354	0.44283	4.61e-10	6.48e-09	0.00438849	0.210927
Contig4031_x_at	AK373224	Cadmium tolerant 1		0.00460606	0.00439311	0.000782655	0.128471	0.0379789	0.0199184	0.000431083	0.0276339	0.390661	0.109108	0.00320431	0.123704	0.653872	0.160385	0.010954	0.247946
EBro08_SQ008_C07_at	NA	NA	NA	1.25e-05	3.37e-05	0.000806369	0.130025	2.8e-05	4.91e-05	0.000832282	0.0393934	2.01e-05	2.81e-05	0.00728048	0.156861	0.00042026	0.000331299	0.236842	0.544638
Contig5965_at	NA	NA	NA	1.11e-10	2.29e-09	0.000810689	0.130025	2.5e-10	3.61e-09	0.000276799	0.0207877	0.000122409	0.00012285	0.0638464	0.301553	5.25e-07	1.53e-06	0.00247122	0.175661
EBpi01_SQ002_N03_at	MLOC_62470.1			9.47e-11	2.02e-09	0.000852688	0.132709	3.82e-12	1.26e-10	2.31e-05	0.00506431	2.08e-11	5.3e-10	0.137516	0.395875	1.02e-12	6e-11	0.0235351	0.297502
Contig14890_at	NA	NA	NA	2e-12	9.46e-11	0.000841111	0.132709	2.23e-13	1.42e-11	2.03e-05	0.00484658	2.74e-05	3.6e-05	0.319142	0.521209	4.95e-07	1.45e-06	0.0457884	0.353902
Contig13318_at	MLOC_54267.1	Pectinesterase	IPR006501 (Pectinesterase inhibitor), IPR011050 (Pectin lyase fold/virulence factor)	1.64e-08	1.42e-07	0.00091088	0.138684	2.51e-08	1.47e-07	5.93e-05	0.00826157	0.0206907	0.00900248	0.185318	0.436057	0.00625273	0.00315272	0.0729146	0.401237
Contig18825_at	AK363253	Cellulose synthase-like family C1 protein	IPR001173 (Glycosyl transferase, family 2)	3.32e-13	2.39e-11	0.000936063	0.140482	5.81e-11	1.1e-09	0.000227071	0.0188633	0.000314095	0.00026668	0.357013	0.540688	4.84e-08	2.36e-07	0.337983	0.596238
rbaal19f02_at	MLOC_77203.1	CsAtPR5		0.00250986	0.00267219	0.000980636	0.145099	0.921611	0.257285	3.94e-06	0.00178197	0.0631848	0.0233342	0.0308601	0.242552	0.849481	0.197918	0.0423217	0.346206
Contig12893_at	AK363440	Pectin lyase-like superfamily protein LENGTH=444	IPR000743 (Glycoside hydrolase, family 28), IPR011050 (Pectin lyase fold/virulence factor)	1.13e-08	1.04e-07	0.00102192	0.149108	2.32e-15	3.37e-13	7.03e-07	0.000789116	0.0168101	0.00755809	0.750021	0.685635	4.15e-05	4.95e-05	0.014791	0.267755
Contig7365_at	AK365646	Amino acid binding protein	IPR002912 (Amino acid-binding ACT)	3.41e-06	1.14e-05	0.00103493	0.149964	6.93e-10	8.2e-09	1.99e-06	0.00140818	0.291138	0.0851281	0.202129	0.449255	0.000209163	0.000186138	0.00011911	0.076468
Contig19111_at	MLOC_68069.1			1.49e-10	2.9e-09	0.00107201	0.152696	1.04e-11	2.86e-10	2.84e-05	0.00553954	0.0128395	0.00598312	0.7664	0.690567	4.45e-05	5.23e-05	0.0473661	0.356769
Contig17776_at	MLOC_7404.2	Protein kinase family protein	IPR011009 (Protein kinase-like domain)	4.44e-10	7.06e-09	0.00106205	0.152696	2.09e-11	4.82e-10	2.84e-06	0.00165918	0.00627915	0.00326412	0.783163	0.694781	6.64e-05	7.27e-05	0.126798	0.466415
Contig14229_at	AK356027	Aquaporin	IPR000425 (Major intrinsic protein), IPR023271 (Aquaporin-like)	1.7e-11	5.09e-10	0.00115136	0.155072	2.11e-10	3.12e-09	1.04e-05	0.00344561	0.0713171	0.0258416	0.455425	0.585035	0.000659405	0.000480881	0.0950079	0.428139
Contig9412_at	NA	NA	NA	0.000299208	0.00046355	0.00112363	0.155072	5.69e-05	8.91e-05	6.24e-06	0.0024747	0.048355	0.0185616	0.928283	0.729976	0.713159	0.171981	0.000973311	0.147767
Contig20675_at	AK357070	Membrane-bound transcription factor site-1 protease	IPR015500 (Peptidase S8, subtilisin-related), IPR023828 (Peptidase S8, subtilisin, Ser-active site)	0.755479	0.256785	0.00125185	0.163369	0.221953	0.0850452	1.8e-05	0.00467701	0.0695813	0.0253108	0.00129008	0.105269	0.0425593	0.0160501	0.0304285	0.317113
Contig13436_at	AK358371			4.39e-11	1.09e-09	0.00128085	0.166122	1.15e-10	1.9e-09	9.22e-05	0.0106796	0.00408446	0.00226495	0.782734	0.694672	1.33e-05	1.96e-05	0.071718	0.399233
Contig2362_s_at	MLOC_11070.1	Protein SPIRAL1-like1		3.17e-05	7.27e-05	0.00131543	0.168172	0.0841032	0.0383348	0.000920659	0.0410047	0.00108177	0.000748297	0.0449303	0.272059	0.192703	0.057971	0.0455417	0.353902
Contig10315_at	MLOC_58901.1	unknown protein; BEST Arabidopsis thaliana protein match is: unknown protein . LENGTH=734		6.88e-11	1.57e-09	0.00132867	0.168172	1.74e-12	6.55e-11	1.26e-05	0.00388392	0.000951933	0.000671611	0.257195	0.48723	1e-05	1.57e-05	0.00597696	0.216007
Contig4656_at	MLOC_64217.1	Kelch-like protein 14	IPR015915 (Kelch-type beta propeller)	1.2e-13	1.1e-11	0.00132616	0.168172	9.2e-16	1.64e-13	4.17e-05	0.00650791	2.01e-05	2.81e-05	0.297713	0.509534	6.81e-08	3.1e-07	0.0215639	0.290635
HT07A03u_at	NA	NA	NA	0.000215308	0.000352831	0.00138766	0.174587	8.69e-05	0.000127297	0.0408752	0.260536	2.09e-08	1.15e-07	5.8e-06	0.0123141	2.42e-06	5.05e-06	0.00409848	0.206924
EBro03_SQ005_O21_s_at	NA	NA	NA	0.108265	0.05742	0.00142524	0.178247	0.25821	0.0959534	0.079821	0.348529	4.05e-06	7.68e-06	2.63e-05	0.0212883	4.14e-05	4.95e-05	0.00120019	0.150475
Contig13068_at	AK361167			2.44e-06	8.61e-06	0.00143722	0.178683	2.54e-12	9.13e-11	0.000408553	0.0270595	0.292415	0.085431	0.720647	0.678347	0.0412063	0.0156121	0.321682	0.589466
Contig19196_at	AK372172			1.06e-09	1.44e-08	0.00146051	0.178842	2.72e-11	5.96e-10	0.000718029	0.036928	3.62e-06	7.01e-06	0.152166	0.409456	1.17e-06	2.84e-06	0.153471	0.487304
Contig16573_at	MLOC_11999.2	Integrator complex subunit		0.175084	0.0840165	0.00146404	0.178842	0.377521	0.129874	0.000257944	0.0201297	0.121861	0.0407031	0.62984	0.649214	0.303148	0.0850615	0.765112	0.740101
HVSMEl0002P14r2_s_at	NA	NA	NA	3.32e-10	5.64e-09	0.0014766	0.179333	2.28e-09	2.1e-08	0.000780718	0.0381828	7.98e-09	5.43e-08	0.0484909	0.277541	1.54e-10	2.92e-09	0.0683759	0.394764
Contig11985_at	AK361049	Zinc finger protein CONSTANS-like protein	IPR010402 (CCT domain)	1.25e-12	6.69e-11	0.00169412	0.187342	3.84e-10	5.16e-09	0.000479959	0.029302	2.17e-08	1.19e-07	0.0807246	0.327019	6.96e-10	8.78e-09	0.186493	0.514169
Contig10929_at	AK250352.1	Peptidyl-prolyl cis-trans isomerase	IPR001179 (Peptidyl-prolyl cis-trans isomerase, FKBP-type, domain), IPR023566 (Peptidyl-prolyl cis-trans isomerase, FKBP-type)	8.96e-11	1.92e-09	0.00162296	0.187342	4.27e-10	5.65e-09	0.000590193	0.0330011	1.2e-08	7.43e-08	0.0896347	0.341123	4.51e-10	6.35e-09	0.0169902	0.276526
Contig12191_s_at	MLOC_78725.2	Peroxidase	IPR010255 (Haem peroxidase)	7.52e-12	2.68e-10	0.00164705	0.187342	4.47e-13	2.34e-11	1.44e-05	0.00422787	0.00761864	0.00385365	0.568899	0.62863	7.12e-05	7.68e-05	0.0127057	0.259541
Contig6578_at	AK250457.1	Major facilitator superfamily domain-containing protein	IPR008509 (Protein of unknown function DUF791), IPR016196 (Major facilitator superfamily domain, general substrate transporter)	7.09e-06	2.09e-05	0.00167213	0.187342	2.3e-11	5.24e-10	0.000149267	0.0144042	0.0867079	0.0305137	0.605063	0.641465	0.000455879	0.000354476	0.0121872	0.256229
Contig11278_at	AK363516	Receptor-like protein kinase	IPR011009 (Protein kinase-like domain), IPR013210 (Leucine-rich repeat-containing N-terminal, type 2), IPR013320 (Concanavalin A-like lectin/glucanase, subgroup)	0.000104883	0.000196301	0.00180345	0.195321	0.861393	0.244914	0.00131517	0.0488734	0.0731155	0.02641	0.0276757	0.235664	0.0597854	0.0214431	0.492986	0.660222
Contig13208_at	AK354932	Glycosyltransferase	IPR002495 (Glycosyl transferase, family 8)	0.000390008	0.000574127	0.00186278	0.198629	7.27e-07	2.37e-06	1.89e-05	0.00471233	0.216515	0.0663181	0.139475	0.398078	0.021571	0.00903704	0.00769269	0.229101
HVSMEn0016A20r2_s_at	NA	NA	NA	2.35e-11	6.62e-10	0.00189771	0.200365	4.99e-08	2.6e-07	0.000722493	0.0369477	2.82e-08	1.47e-07	0.066463	0.30659	2.45e-07	8.46e-07	0.00682259	0.224286
Contig6807_at	AK249744.1	Secretory carrier membrane protein	IPR007273 (SCAMP)	3.18e-16	9.88e-14	0.00196151	0.200466	1.24e-09	1.3e-08	0.000186353	0.016477	2.46e-08	1.32e-07	0.363465	0.544286	1.26e-08	8.48e-08	0.00273707	0.178532
Contig8142_at	AK356509	Membrane-bound O-acyltransferase (MBOAT ) family protein	IPR004299 (Membrane bound O-acyl transferase, MBOAT)	2.45e-08	1.98e-07	0.00200855	0.201008	3.52e-10	4.76e-09	2.06e-06	0.00140818	0.0238985	0.0101714	0.0812314	0.328032	0.000495953	0.000379369	0.00293332	0.185665
Contig5523_at	NA	NA	NA	0.000169771	0.000291153	0.00200904	0.201008	0.0211606	0.012243	0.000743188	0.0375664	0.432266	0.118583	0.243563	0.476874	0.350433	0.0958804	0.0115203	0.249202
HVSMEa0017I09r2_s_at	NA	NA	NA	0.0891874	0.0490968	0.00201922	0.20107	0.111543	0.0483575	3e-05	0.00571971	0.633497	0.162117	0.709357	0.676145	0.0100274	0.00471015	0.0047307	0.211257
Contig8817_at	AK355711			0.000742794	0.000977452	0.0020669	0.202188	0.0424971	0.0218417	0.000188789	0.0166106	0.167097	0.0533228	0.0870358	0.33707	0.94175	0.214449	0.107339	0.444622
Contig14115_at	MLOC_59663.6	myb domain protein 61 LENGTH=366	IPR009057 (Homeodomain-like), IPR015495 (Myb transcription factor), IPR022113 (Protein of unknown function DUF3651, TMEM131)	1.37e-08	1.22e-07	0.00205573	0.202188	1.3e-08	8.61e-08	0.000392798	0.0264304	0.022675	0.00972557	0.535415	0.61697	0.00245426	0.0014349	0.137477	0.475687
HVSMEn0020I19r2_at	AK373323	Anthocyanin 5-aromatic acyltransferase	IPR003480 (Transferase), IPR023213 (Chloramphenicol acetyltransferase-like domain)	0.204413	0.094814	0.00212141	0.202808	0.00558803	0.00404468	0.00254594	0.0727453	0.0745574	0.0268359	9.55e-07	0.00287907	0.0218855	0.00914638	6.2e-08	0.000278424
Contig18586_at	AK361645	Peptide methionine sulfoxide reductase msrA	IPR002569 (Peptide methionine sulphoxide reductase MsrA)	4.62e-05	9.94e-05	0.00210439	0.202808	2.32e-08	1.39e-07	0.000472968	0.0291728	0.00205029	0.00127222	0.00301654	0.12094	0.000110314	0.000109894	0.111564	0.450157
Contig5706_at	MLOC_57200.2	Cellulose synthase-like protein	IPR005150 (Cellulose synthase)	4.82e-15	7.65e-13	0.00218012	0.202808	2.49e-13	1.51e-11	0.00085211	0.0397058	2.9e-10	4.11e-09	0.0415032	0.265809	6.84e-11	1.7e-09	0.00152797	0.162594
Contig15103_at	AK360129	O-methyltransferase family protein	IPR001077 (O-methyltransferase, family 2), IPR012967 (Plant methyltransferase dimerisation)	0.00113703	0.0013914	0.00214392	0.202808	7.15e-08	3.44e-07	9.54e-06	0.00323188	0.532165	0.140758	0.915673	0.727094	0.190007	0.0572608	0.398015	0.624001
Contig4486_at	NA	NA	NA	1.19e-08	1.08e-07	0.00220319	0.203031	1.13e-07	5.02e-07	0.000712331	0.0368364	1.15e-07	4.49e-07	0.0621513	0.299589	1.16e-08	7.99e-08	0.00315556	0.188101
rbags24a14_x_at	NA	NA	NA	3.25e-09	3.71e-08	0.00231435	0.207806	3.67e-08	1.99e-07	2.95e-05	0.00569419	0.843934	0.204039	0.260091	0.489106	0.964054	0.218452	0.187634	0.514472
HVSMEf0007E14r2_s_at	NA	NA	NA	1.34e-13	1.17e-11	0.00230342	0.207806	1.49e-14	1.5e-12	0.00111439	0.0446476	3.57e-06	6.94e-06	0.605056	0.641465	6.61e-09	5.13e-08	0.0347557	0.327335
EBro02_SQ006_D14_at	NA	NA	NA	0.130955	0.0668176	0.00234878	0.20911	0.0701001	0.0330413	0.00052958	0.0312678	0.00118831	0.000807064	0.00214878	0.109956	0.0685913	0.0240846	2.43e-06	0.00436636
Contig11951_at	MLOC_38227.1	Ribosome biogenesis protein Ytm1	IPR012972 (NLE), IPR015943 (WD40/YVTN repeat-like-containing domain), IPR020472 (G-protein beta WD-40 repeat)	0.000115883	0.000213205	0.00241995	0.21297	2.62e-08	1.52e-07	2.77e-05	0.0055316	0.000603792	0.000460231	0.0139551	0.191458	1.16e-06	2.82e-06	0.031384	0.319501
HF13G15r_s_at	MLOC_61623.1	BHLH transcription factor	IPR011598 (Helix-loop-helix DNA-binding)	0.000102181	0.000192503	0.0024301	0.21297	1.93e-07	7.85e-07	3.43e-05	0.00592822	0.020653	0.00898868	0.229271	0.467479	0.00147226	0.000932038	0.652215	0.714015
Contig7268_s_at	MLOC_65829.2	Homeobox-leucine zipper protein family LENGTH=294	IPR009057 (Homeodomain-like), IPR023393 (START-like domain)	1.1e-09	1.49e-08	0.00246397	0.213927	1.62e-13	1.11e-11	8.56e-05	0.010329	0.235391	0.0713223	0.268675	0.493346	0.0336137	0.0131472	0.226295	0.539672
HY07I12u_s_at	NA	NA	NA	5.25e-07	2.43e-06	0.0024568	0.213927	3.1e-08	1.75e-07	0.000104734	0.0114284	0.173906	0.0551047	0.982401	0.739986	0.00360845	0.00198336	0.0313452	0.319419
HY05A23u_at	MLOC_65321.9			3.9e-06	1.28e-05	0.00247451	0.213958	1.6e-09	1.59e-08	0.00028799	0.021185	0.000142277	0.000138929	0.0144103	0.193639	4.34e-06	8.05e-06	0.00890995	0.239551
Contig10748_at	MLOC_53111.2	unknown protein; FUNCTIONS IN: molecular_function unknown; INVOLVED IN: biological_process unknown; LOCATED IN: endomembrane system; EXPRESSED IN: 23 plant structures; EXPRESSED DURING: 12 growth stages. LENGTH=248		0.000834997	0.00107729	0.00250676	0.214976	0.0326907	0.0175781	0.000108795	0.0116932	4.55e-05	5.47e-05	3.65e-05	0.0258461	0.00835937	0.00402864	0.00229135	0.173793
rbah36p13_s_at	MLOC_65039.2	Cytochrome P450 family protein, expressed	IPR001128 (Cytochrome P450)	5.61e-11	1.32e-09	0.00254886	0.215468	7.64e-11	1.38e-09	8.85e-05	0.0103871	3.31e-06	6.51e-06	0.051815	0.283017	6.9e-06	1.17e-05	0.0418813	0.345013
Contig19844_at	MLOC_77093.1			0.000352348	0.000529034	0.0025535	0.215468	6.55e-07	2.17e-06	2.74e-05	0.0055316	0.000794765	0.000579198	0.121252	0.37838	0.000155768	0.000145937	0.000769595	0.142271
Contig11223_at	AK364937	Protein of unknown function (DUF620) LENGTH=485	IPR006873 (Protein of unknown function DUF620)	1.59e-15	3.07e-13	0.0025504	0.215468	5.6e-16	1.13e-13	0.000349659	0.0244203	8.49e-09	5.65e-08	0.289761	0.505704	2.02e-11	6.32e-10	0.000649373	0.138965
Contig11654_at	AK372941	Calcium-dependent lipid-binding domain-containing plant phosphoribosyltransferase-like protein	IPR008973 (C2 calcium/lipid-binding domain, CaLB), IPR013583 (Phosphoribosyltransferase C-terminal)	4.84e-07	2.27e-06	0.002589	0.216841	6.35e-10	7.69e-09	0.000186269	0.016477	0.0504639	0.0192627	0.524649	0.612953	0.00241224	0.00141522	0.270979	0.561985
Contig2581_at	AK251398.1	Eukaryotic translation initiation factor 5a-2, putative	IPR001884 (Translation elongation factor IF5A)	3.03e-05	7.03e-05	0.00261755	0.218242	0.000173415	0.000225496	3.93e-06	0.00178197	0.00628751	0.00326689	0.014842	0.194965	0.000751725	0.000534086	6.12e-06	0.00785448
Contig18360_at	AK367072	PPPDE peptidase domain-containing protein 1	IPR008580 (Domain of unknown function DUF862, eukaryotic)	2.22e-05	5.44e-05	0.00265847	0.219524	0.0393732	0.0205117	0.000236863	0.0190648	0.0884467	0.0310049	0.0843411	0.333712	0.887649	0.204627	0.180564	0.510702
Contig1326_s_at	MLOC_15208.1			2.4e-08	1.95e-07	0.00267798	0.219792	5.74e-06	1.32e-05	0.000751532	0.0375745	0.00368266	0.00207377	0.751728	0.685942	0.000869676	0.000602698	0.163807	0.497584
Contig25477_at	MLOC_63803.1	Cytochrome P450 family protein, expressed	IPR001128 (Cytochrome P450)	3.45e-05	7.8e-05	0.00289085	0.225797	8.76e-08	4.08e-07	3.23e-05	0.0057339	6.56e-06	1.14e-05	0.00523185	0.141082	8.78e-05	9.13e-05	0.0724019	0.400342
Contig5816_s_at	AK250504.1	UBX domain-containing protein, putative	IPR001012 (UBX), IPR012989 (SEP domain)	2.24e-09	2.67e-08	0.0028862	0.225797	9.53e-10	1.05e-08	0.000399456	0.0267531	8.29e-11	1.57e-09	0.0308392	0.242552	3.08e-09	2.77e-08	0.0160622	0.275092
Contig25813_at	AK375886	unknown protein; Has 3995 Blast hits to 3325 proteins in 374 species: Archae - 19; Bacteria - 205; Metazoa - 2201; Fungi - 364; Plants - 149; Viruses - 22; Other Eukaryotes - 1035 (source: NCBI BLink). LENGTH=793		0.193163	0.0907494	0.0029401	0.228523	0.755177	0.222086	0.000610098	0.0333861	0.280606	0.0825762	0.0394252	0.262247	0.168259	0.0516288	0.000580639	0.133814
Contig20819_at	MLOC_17680.1	Leucine-rich receptor-like protein kinase family protein LENGTH=1048	IPR001611 (Leucine-rich repeat), IPR011009 (Protein kinase-like domain), IPR013210 (Leucine-rich repeat-containing N-terminal, type 2)	2.4e-10	4.3e-09	0.00302526	0.230303	7.49e-12	2.15e-10	8.25e-05	0.0100776	0.018018	0.00800692	0.547276	0.620853	1.5e-06	3.47e-06	0.0136936	0.263011
EBem05_SQ003_G20_at	MLOC_56088.1	Auxin signaling F-box 2		6.43e-09	6.5e-08	0.00304263	0.230788	1.75e-09	1.7e-08	3.78e-05	0.00628916	7.51e-06	1.27e-05	0.0189714	0.208696	1.08e-06	2.66e-06	0.000836474	0.142271
Contig4457_at	AK251940.1	Meiosis 5	IPR010800 (Glycine rich protein)	3.71e-10	6.1e-09	0.00323445	0.237579	1.97e-09	1.86e-08	0.000231663	0.0189868	5.57e-06	9.97e-06	0.0903117	0.341938	2.12e-07	7.64e-07	0.00911499	0.239734
Contig1431_at	AK251871.1	Ubiquitin conjugating enzyme	IPR016135 (Ubiquitin-conjugating enzyme/RWD-like), IPR023313 (Ubiquitin-conjugating enzyme, active site)	7.13e-08	4.74e-07	0.00330014	0.237579	8.48e-08	3.98e-07	0.00109382	0.0444186	2.14e-07	7.37e-07	0.104419	0.360033	2.54e-08	1.42e-07	0.00487466	0.211257
HA24C19r_s_at	NA	NA	NA	3.73e-05	8.33e-05	0.00324376	0.237579	4.12e-08	2.21e-07	1.85e-05	0.0047084	0.599228	0.155081	0.342414	0.532685	0.358804	0.097785	0.00282467	0.180697
Contig10524_s_at	NA	NA	NA	6.92e-05	0.000139123	0.00324839	0.237579	9.83e-07	3.03e-06	0.000796218	0.0387298	4.49e-05	5.41e-05	0.993861	0.742425	0.000147502	0.000139315	0.992042	0.785883
Contig9720_at	AK375912			0.123754	0.0639187	0.0034366	0.239887	0.00121047	0.00114119	0.000726552	0.0370479	0.00814775	0.00407776	0.00114581	0.102455	0.00831633	0.00401184	0.0113865	0.248401
Contig3741_at	NA	NA	NA	0.166718	0.0808815	0.00358617	0.244639	0.0217863	0.0125431	2.12e-06	0.00140818	0.661523	0.167898	0.00221658	0.109956	0.997472	0.224173	0.00577456	0.216007
HW04C21u_at	MLOC_11278.1	TRICHOME BIREFRINGENCE-LIKE 45 LENGTH=398		8.33e-07	3.53e-06	0.00364977	0.246576	9.16e-06	1.94e-05	0.000549401	0.0318103	0.496961	0.133098	0.851769	0.712658	0.151959	0.0473495	0.00393618	0.20433
Contig923_at	NA	NA	NA	9.95e-09	9.35e-08	0.00393931	0.259462	5.5e-09	4.28e-08	0.000793197	0.0386877	3.17e-06	6.28e-06	0.0757894	0.319122	1.19e-07	4.84e-07	0.0378475	0.335204
Contig12909_at	MLOC_275.1	unknown protein; Has 30201 Blast hits to 17322 proteins in 780 species: Archae - 12; Bacteria - 1396; Metazoa - 17338; Fungi - 3422; Plants - 5037; Viruses - 0; Other Eukaryotes - 2996 (source: NCBI BLink). LENGTH=130		1.72e-11	5.12e-10	0.00409149	0.265868	2.85e-16	7.12e-14	3.77e-05	0.00628916	1.5e-11	4.03e-10	0.0357146	0.254129	3.04e-13	2.3e-11	0.000969241	0.147767
Contig14300_at	AK359949	Geranylgeranyl pyrophosphate synthase 4	IPR017446 (Polyprenyl synthetase-related)	0.128128	0.065694	0.00409984	0.265868	0.596598	0.185906	3.69e-05	0.00628916	0.978058	0.228627	0.0917764	0.344041	0.541112	0.137738	0.067715	0.392925
HV_CEa0011E24r2_s_at	NA	NA	NA	0.0902213	0.0495211	0.00445086	0.272698	0.932644	0.259367	0.0196104	0.188936	0.107072	0.0364438	0.00600016	0.147913	0.175909	0.0536298	1.55e-06	0.00310203
Contig8046_at	MLOC_3773.1	Protein of unknown function, DUF647 LENGTH=497	IPR006968 (Protein of unknown function DUF647)	7.81e-15	1.12e-12	0.00448729	0.272698	1.1e-17	4.9e-15	8.93e-06	0.00314392	1.81e-11	4.7e-10	0.0102367	0.172423	2.26e-12	1.14e-10	0.014636	0.267755
HVSMEg0019L19f_at	MLOC_66281.1	unknown protein; FUNCTIONS IN: molecular_function unknown; INVOLVED IN: biological_process unknown; LOCATED IN: endomembrane system; BEST Arabidopsis thaliana protein match is: unknown protein . LENGTH=502		4.41e-08	3.21e-07	0.00441947	0.272698	8.59e-06	1.84e-05	0.000539186	0.0315239	0.122903	0.0409836	0.205637	0.450954	5.89e-07	1.65e-06	0.0131284	0.259894
Contig10452_at	AK251588.1			1.94e-14	2.48e-12	0.00445973	0.272698	8.14e-15	8.9e-13	0.000590081	0.0330011	4.08e-07	1.22e-06	0.315002	0.518804	8.39e-10	1e-08	0.000306826	0.108963
HVSMEh0085O09r2_s_at	NA	NA	NA	0.00121102	0.00146764	0.00441368	0.272698	0.327934	0.116191	0.00106003	0.0442473	0.320335	0.0923389	0.464897	0.58882	0.124761	0.0400996	0.361016	0.608553
Contig11562_at	MLOC_77330.2	Mitochondrial import receptor subunit TOM7-1	IPR012621 (Mitochondrial outer membrane translocase complex, subunit Tom7)	1.55e-11	4.72e-10	0.00448003	0.272698	7.55e-09	5.52e-08	0.000604452	0.0331783	0.00013792	0.000135196	0.732762	0.682006	1.34e-09	1.43e-08	0.0449869	0.353597
HT12B06u_s_at	NA	NA	NA	0.543061	0.200997	0.00442794	0.272698	0.649783	0.198281	0.000710413	0.0368364	0.59162	0.153554	0.991741	0.741884	0.686828	0.166833	0.145407	0.48104
Contig25238_at	AK369536	Homeobox protein knotted-1, putative	IPR005539 (ELK), IPR005540 (KNOX1), IPR005541 (KNOX2), IPR009057 (Homeodomain-like)	2.38e-07	1.26e-06	0.00458721	0.275925	8.2e-06	1.77e-05	2.05e-05	0.00484658	0.000607342	0.000462481	0.0998	0.354137	6.41e-06	1.1e-05	0.0410074	0.342913
Contig9921_at	AK374342	Transmembrane protein C9orf5	IPR002549 (Uncharacterised protein family UPF0118)	0.482773	0.184036	0.00464568	0.275925	1e-06	3.08e-06	2.55e-05	0.0053296	0.520788	0.138266	0.4648	0.58882	0.984924	0.222024	0.0517769	0.365711
HT09G06u_at	NA	NA	NA	0.00208738	0.0022927	0.00494695	0.284767	0.0022134	0.00188341	0.104425	0.388349	1.32e-11	3.68e-10	0.00010295	0.0466186	4.89e-14	5.68e-12	0.0373097	0.33416
Contig16238_at	MLOC_9902.1	Quaking-like protein, KH domain RNA binding protein		1.51e-06	5.72e-06	0.0049645	0.284996	0.000898809	0.000892504	0.000523103	0.0310423	0.24334	0.0732791	0.271426	0.494915	0.942368	0.21458	0.114716	0.453168
Contig18723_at	AK357759	Subtilisin-like serine protease	IPR009020 (Proteinase inhibitor, propeptide), IPR015500 (Peptidase S8, subtilisin-related), IPR023828 (Peptidase S8, subtilisin, Ser-active site)	1.73e-07	9.76e-07	0.00500674	0.285133	1.8e-08	1.12e-07	0.000262537	0.0203115	0.00562972	0.00297635	0.284993	0.503806	3.03e-05	3.82e-05	0.0213214	0.289501
Contig5401_s_at	AK363860	Coproporphyrinogen-III oxidase, aerobic	IPR001260 (Coproporphyrinogen III oxidase, aerobic)	1.15e-11	3.72e-10	0.00514938	0.288515	6.18e-12	1.86e-10	0.00129399	0.0483619	2.49e-11	6.17e-10	0.0154862	0.198214	1.71e-11	5.57e-10	0.00779086	0.229509
HVSMEc0003N15r2_s_at	NA	NA	NA	0.00194304	0.00216407	0.00547733	0.290375	0.000385851	0.000440392	0.000361196	0.0250312	9.08e-06	1.47e-05	0.00517133	0.139984	7.56e-07	2e-06	0.0384621	0.336779
Contig8486_at	AK362212	Cellulose synthase-like family C1 protein	IPR001173 (Glycosyl transferase, family 2)	5.28e-12	1.99e-10	0.00537872	0.290375	7.05e-13	3.26e-11	0.000437246	0.0276674	3.64e-07	1.12e-06	0.0604764	0.296586	4.78e-08	2.34e-07	0.00404975	0.205399
Contig17946_at	MLOC_24517.1	Unknown protein		3.33e-11	8.56e-10	0.00529774	0.290375	4.19e-14	3.64e-12	3.39e-06	0.00169135	0.000206933	0.000189483	0.134385	0.392339	2.28e-06	4.83e-06	0.0206645	0.288179
Contig3391_at	AK250051.1	Beta-D-glucosidase	IPR002772 (Glycoside hydrolase family 3 C-terminal domain), IPR017853 (Glycoside hydrolase, superfamily)	2.73e-11	7.41e-10	0.0053984	0.290375	5.45e-14	4.48e-12	7.01e-05	0.00918339	1.87e-09	1.77e-08	0.183399	0.435058	2.82e-10	4.61e-09	0.11891	0.45889
Contig16634_at	MLOC_32414.2			2.49e-06	8.76e-06	0.00537464	0.290375	3e-08	1.71e-07	0.000652386	0.0350589	1.35e-07	5.11e-07	0.208049	0.45205	2.37e-10	4.04e-09	0.00087221	0.142271
HVSMEg0001O11r2_at	MLOC_20986.1	unknown protein; INVOLVED IN: biological_process unknown; LOCATED IN: chloroplast; EXPRESSED IN: 22 plant structures; EXPRESSED DURING: 13 growth stages; BEST Arabidopsis thaliana protein match is: unknown protein . LENGTH=725		1.78e-06	6.56e-06	0.00528582	0.290375	0.000310219	0.000367383	0.000843502	0.0394271	0.512229	0.13641	0.311779	0.517697	0.00422748	0.00226544	0.146711	0.482441
Contig10930_s_at	NA	NA	NA	1.22e-07	7.33e-07	0.00532374	0.290375	1.16e-06	3.48e-06	0.000384329	0.0262293	0.000846025	0.000608202	0.317024	0.519671	1.55e-05	2.21e-05	0.0451401	0.353873
Contig7973_at	AK358592	Histidine kinase 2	IPR005467 (Signal transduction histidine kinase, core), IPR006189 (CHASE), IPR009082 (Signal transduction histidine kinase, homodimeric), IPR011006 (CheY-like superfamily)	7.01e-07	3.08e-06	0.00546737	0.290375	8.93e-06	1.9e-05	0.000501642	0.0301136	7.83e-06	1.31e-05	0.372907	0.54774	2.65e-07	8.99e-07	0.0603039	0.382317
Contig10348_at	MLOC_10399.1	BZIP transcription factor	IPR004827 (Basic-leucine zipper domain)	0.387218	0.155948	0.00543595	0.290375	0.8764	0.247893	0.000138745	0.0139124	0.0903557	0.0315429	0.717935	0.67803	0.056205	0.0203697	0.0741536	0.402516
HY02N18u_s_at	NA	NA	NA	0.88466	0.287716	0.0055228	0.291272	0.709707	0.211922	1.73e-05	0.00467701	0.94635	0.222853	0.00752672	0.157063	0.77219	0.183579	0.000329973	0.114068
Contig10790_at	AK365973	20 kDa chaperonin	IPR020818 (Chaperonin Cpn10)	5.07e-10	7.83e-09	0.00578166	0.299207	3.15e-08	1.78e-07	0.000691142	0.0362728	1.25e-06	2.96e-06	0.255149	0.485729	3.73e-10	5.58e-09	0.000215469	0.0937137
Contig11826_at	MLOC_13704.1	4-phosphopantetheine adenylyltransferase LENGTH=176	IPR014729 (Rossmann-like alpha/beta/alpha sandwich fold)	2.82e-05	6.62e-05	0.00607071	0.305669	4.47e-07	1.58e-06	0.440168	0.634942	9.4e-06	1.52e-05	7.21e-05	0.0394809	5.23e-05	5.98e-05	0.0152646	0.270338
Contig3829_at	MLOC_10262.1	CBL-interacting protein kinase 25	IPR001772 (Kinase-associated KA1), IPR020636 (Calcium/calmodulin-dependent/calcium-dependent protein kinase)	6.88e-10	1.01e-08	0.00611193	0.305669	5.39e-09	4.21e-08	0.00101653	0.0429309	1.32e-07	5.02e-07	0.0728144	0.316222	3.7e-07	1.16e-06	0.0041681	0.206975
Contig2773_s_at	MLOC_70.2	Major latex protein 22	IPR000916 (Bet v I domain), IPR023393 (START-like domain)	6.65e-09	6.67e-08	0.00623028	0.305669	8.49e-10	9.61e-09	0.00031458	0.0226763	0.134251	0.0442041	0.492179	0.600234	0.00279896	0.00160301	0.0326875	0.322141
Contig24742_at	AK372214	Hydrolase, alpha/beta fold family protein, putative, expressed	IPR000073 (Alpha/beta hydrolase fold-1)	0.404645	0.161115	0.00683945	0.316526	0.0424574	0.0218285	1.28e-05	0.00388392	0.000792562	0.000577751	0.49646	0.601804	0.131407	0.0418895	0.440646	0.640492
Contig15378_at	AK369285	BZIP transcription factor-like protein	IPR004827 (Basic-leucine zipper domain)	2.07e-11	5.92e-10	0.00702767	0.319605	1.12e-13	8.29e-12	0.000160071	0.0151217	1.32e-08	8.05e-08	0.0917789	0.344041	7.75e-10	9.49e-09	0.0163553	0.276316
Contig20746_at	MLOC_53767.2	Energy-coupling factor transporter ATP-binding protein EcfA 2	IPR003439 (ABC transporter-like)	3.66e-08	2.77e-07	0.00734439	0.321513	6.9e-07	2.26e-06	0.000138103	0.0139124	3.71e-07	1.13e-06	0.0427934	0.268346	3.11e-06	6.17e-06	0.0442647	0.350836
Contig7921_s_at	NA	NA	NA	5.33e-09	5.58e-08	0.00727723	0.321513	6.13e-10	7.47e-09	9.31e-05	0.01071	1.7e-07	6.12e-07	0.35288	0.538702	4.39e-10	6.27e-09	8.21e-05	0.0670911
Contig10293_at	MLOC_54951.1	Ubiquitin ligase	IPR004162 (Seven-in-absentia protein, sina), IPR013083 (Zinc finger, RING/FYVE/PHD-type)	0.136201	0.0689569	0.00727517	0.321513	0.000925962	0.000914575	0.000271322	0.0206098	0.853703	0.205867	0.403947	0.562762	0.363787	0.0989794	0.188443	0.515063
Contig11989_at	MLOC_65853.2	Ferredoxin-like protein	IPR014044 (CAP domain)	7.36e-10	1.05e-08	0.00737912	0.321513	7.32e-12	2.11e-10	2.78e-06	0.00165918	0.0485117	0.0186065	0.86601	0.715456	0.00025173	0.00021709	0.0320472	0.321186
Contig17605_at	MLOC_31846.1	Protein kinase superfamily protein LENGTH=349	IPR011009 (Protein kinase-like domain)	1.96e-07	1.08e-06	0.00763476	0.324291	3.68e-06	9.11e-06	0.000104607	0.0114284	0.0245342	0.0104012	0.537623	0.617615	0.00700582	0.00347069	0.358825	0.607245
Contig6698_at	AK353686	sterol methyltransferase 2 LENGTH=361	IPR013216 (Methyltransferase type 11), IPR013705 (Sterol methyltransferase C-terminal), IPR017690 (Outer membrane insertion C-terminal signal, omp85 target)	4.68e-08	3.36e-07	0.00769338	0.325037	7.38e-13	3.36e-11	0.000929324	0.0411041	2.02e-07	6.98e-07	0.135841	0.393928	3.25e-09	2.9e-08	0.029463	0.313451
Contig23598_at	NA	NA	NA	2.79e-13	2.12e-11	0.00782802	0.327256	6.76e-11	1.26e-09	0.000585233	0.0330011	0.00150986	0.00098259	0.639148	0.653194	1.44e-05	2.08e-05	0.0822496	0.413364
Contig17046_at	MLOC_15212.2			0.429946	0.168682	0.00791344	0.327946	0.0979593	0.043478	7.48e-05	0.00945722	0.399526	0.111024	0.244925	0.477747	0.354708	0.0968731	0.4827	0.656669
Contig7552_at	MLOC_58179.1	unknown protein; BEST Arabidopsis thaliana protein match is: unknown protein . LENGTH=561		2.03e-08	1.7e-07	0.00809075	0.329897	2.54e-07	9.88e-07	0.000712543	0.0368364	0.00621043	0.00323314	0.66121	0.659496	0.0216884	0.0090803	0.0162745	0.275484
Contig679_s_at	MLOC_4488.1			0.920878	0.296115	0.00818034	0.329897	0.326242	0.115725	0.00116707	0.0454397	0.153063	0.0494867	0.72935	0.681128	0.787754	0.186537	0.0570913	0.377753
Contig6119_at	AK357236			1.86e-12	9.04e-11	0.00838158	0.335437	1.69e-12	6.43e-11	1.25e-05	0.00388392	0.171243	0.0544006	0.858865	0.713998	0.0206511	0.00870744	0.0828306	0.413717
Contig4533_at	MLOC_67697.1	WD-repeat protein, putative	IPR006594 (LisH dimerisation motif), IPR006595 (CTLH, C-terminal LisH motif), IPR011047 (Quinonprotein alcohol dehydrogenase-like), IPR015943 (WD40/YVTN repeat-like-containing domain)	0.58523	0.212718	0.00844738	0.337352	0.000162263	0.000213352	0.00038989	0.0264304	0.0168593	0.00757764	0.20733	0.451355	0.000787522	0.000555061	0.00396875	0.20433
Contig20702_at	AK366024	Retrotransposon protein, putative, unclassified		4.22e-09	4.66e-08	0.008641	0.341269	9.03e-13	3.92e-11	0.00113993	0.0449776	2.17e-09	1.96e-08	0.174788	0.427096	8.49e-09	6.12e-08	0.216872	0.535135
Contig6780_at	AK376346	Transcription initiation factor TFIID subunit 9B	IPR003162 (Transcription factor TAFII-31), IPR009072 (Histone-fold)	1.17e-15	2.38e-13	0.00893625	0.347701	4.81e-14	4.06e-12	0.000913569	0.0408471	1.84e-16	5.75e-14	0.00301907	0.12094	7.7e-15	1.27e-12	0.00571757	0.216007
Contig10986_at	AK374371	Transcription antitermination protein nusG	IPR006645 (Transcription antitermination protein, NusG, N-terminal), IPR008991 (Translation protein SH3-like)	5.41e-08	3.77e-07	0.00892239	0.347701	1.74e-09	1.69e-08	0.000143242	0.0141572	0.00385243	0.00215519	0.429201	0.573469	4.27e-07	1.3e-06	0.0309646	0.318429
Contig6229_at	NA	NA	NA	0.00133267	0.00158815	0.0091225	0.348064	0.0902526	0.0406359	0.000241425	0.0192593	0.000304516	0.000259794	0.0405921	0.264664	0.00382417	0.00208562	0.0588033	0.38015
Contig14924_s_at	MLOC_18252.1			3.63e-11	9.13e-10	0.00906837	0.348064	1.25e-08	8.34e-08	0.000967345	0.0421429	2.85e-06	5.77e-06	0.303091	0.512675	2.62e-06	5.41e-06	0.0253331	0.299952
HVSMEh0086M12r2_s_at	NA	NA	NA	3.09e-12	1.34e-10	0.00914952	0.348064	1.28e-06	3.77e-06	0.000588712	0.0330011	7.93e-06	1.32e-05	0.363092	0.544028	0.00150752	0.000949325	0.0257401	0.301041
Contig6734_at	AK250092.1	Cytochrome b561/ferric reductase transmembrane with DOMON related domain	IPR004877 (Cytochrome b561, eukaryote), IPR005018 (DOMON domain), IPR008960 (Carbohydrate-binding domain family 9-like)	6.58e-09	6.61e-08	0.00923216	0.348064	2.43e-12	8.82e-11	2.14e-05	0.00493395	0.000463962	0.000370518	0.55324	0.623372	4.14e-06	7.73e-06	0.0190797	0.282128
Contig10962_at	MLOC_72347.1	AGP16	IPR009424 (Arabinogalactan peptide, AGP)	8.46e-17	2.9e-14	0.0090996	0.348064	1.09e-15	1.82e-13	0.000121532	0.0126602	1.25e-07	4.8e-07	0.792575	0.69691	9.19e-08	3.96e-07	0.07161	0.399147
Contig1625_s_at	MLOC_70585.1	Histone deacetylase 2b	IPR007087 (Zinc finger, C2H2)	6.17e-09	6.33e-08	0.00932647	0.348289	5.14e-11	9.96e-10	0.000173436	0.0158827	1.18e-09	1.23e-08	0.00223594	0.109956	9.46e-11	2.12e-09	0.00078878	0.142271
Contig8413_s_at	AK374207	RNA-binding protein	IPR012677 (Nucleotide-binding, alpha-beta plait)	5.25e-06	1.63e-05	0.00933578	0.348289	0.043299	0.0221971	1.7e-06	0.00140818	0.244501	0.0735785	0.478794	0.594846	0.691236	0.167666	0.00898185	0.239551
Contig14567_at	AK373512	Growth-regulating factor 7	IPR014977 (WRC), IPR014978 (Glutamine-Leucine-Glutamine, QLQ)	7.55e-09	7.42e-08	0.00953765	0.350954	2.89e-09	2.53e-08	5.66e-06	0.00241723	1.72e-07	6.16e-07	0.13222	0.390062	1.87e-06	4.14e-06	0.517922	0.670417
Contig8424_at	NA	NA	NA	1.11e-07	6.82e-07	0.00967274	0.354682	0.000145193	0.000194475	0.000842068	0.0394271	0.316949	0.091501	0.891919	0.72204	0.168955	0.0517989	0.615131	0.701615
Contig8773_at	MLOC_55025.1	Class E vacuolar protein-sorting machinery protein HSE1	IPR004152 (GAT), IPR008942 (ENTH/VHS)	0.847213	0.279204	0.00980751	0.35696	0.23698	0.0895747	0.000914844	0.0408471	0.293824	0.0857718	0.228131	0.466906	0.0713181	0.0249277	0.178843	0.509838
Contig2671_at	MLOC_18499.1	Xyloglucan endotransglucosylase hydrolase 2	IPR008985 (Concanavalin A-like lectin/glucanase), IPR016455 (Xyloglucan endotransglucosylase/hydrolase)	3.41e-10	5.74e-09	0.00982034	0.35696	5.2e-11	1e-09	0.000217419	0.0183214	0.0218227	0.00942261	0.94662	0.73301	0.000886039	0.000611888	0.0634271	0.384927
Contig10595_at	AK374085	Remorin	IPR005516 (Remorin, C-terminal)	9.83e-13	5.71e-11	0.0108058	0.372807	3.16e-07	1.19e-06	0.000145442	0.0141572	8.56e-06	1.41e-05	0.246228	0.478617	1.69e-06	3.84e-06	0.00534382	0.215302
Contig17956_at	AK355627	Exosome complex exonuclease RRP43	IPR015847 (Exoribonuclease, phosphorolytic domain 2), IPR020568 (Ribosomal protein S5 domain 2-type fold)	0.64431	0.228383	0.0108874	0.373917	0.00742488	0.00511833	0.000235982	0.0190648	0.0213965	0.00926099	0.0670368	0.307401	0.593215	0.148271	0.0573696	0.377753
Contig1874_at	MLOC_78487.1			1.56e-10	3e-09	0.011135	0.377201	5.61e-13	2.75e-11	0.000131272	0.0133118	8.01e-09	5.44e-08	0.0972598	0.350965	1.77e-08	1.08e-07	0.190036	0.516111
HI09N21r_s_at	NA	NA	NA	0.26105	0.115034	0.0117749	0.381916	0.0342708	0.0182765	9.79e-05	0.0110522	0.0787074	0.0281276	0.0184202	0.205832	0.000237252	0.000206865	0.414523	0.630208
Contig5956_at	MLOC_12220.1	Porphobilinogen deaminase	IPR000860 (Tetrapyrrole biosynthesis, hydroxymethylbilane synthase)	7.02e-06	2.07e-05	0.0125559	0.384195	2.01e-08	1.23e-07	0.000714195	0.0368364	0.000199586	0.000183897	0.0354737	0.253929	1.29e-08	8.59e-08	0.021895	0.291028
Contig8549_at	MLOC_75285.1	GDSL esterase/lipase	IPR001087 (Lipase, GDSL), IPR013830 (Esterase, SGNH hydrolase-type)	7.24e-07	3.18e-06	0.0125614	0.384195	3.71e-10	5e-09	0.00126093	0.0476895	0.0180161	0.00800692	0.174719	0.427079	0.000207543	0.000185018	0.116399	0.455293
EBem05_SQ003_G09_at	AK365188			5.37e-07	2.48e-06	0.0128251	0.387165	1.77e-08	1.11e-07	0.000759554	0.0377646	0.000103334	0.000106626	0.085257	0.3352	9.54e-08	4.07e-07	0.00629741	0.221096
Contig2243_at	NA	NA	NA	4.33e-05	9.45e-05	0.0131562	0.389411	7.26e-09	5.35e-08	4.85e-05	0.00713992	0.453063	0.123363	0.575292	0.630974	0.433868	0.114749	0.650287	0.713752
Contig7707_at	MLOC_62766.1	Diphosphomevalonate decarboxylase	IPR005935 (Diphosphomevalonate decarboxylase)	4.38e-09	4.79e-08	0.0130623	0.389411	4.93e-13	2.54e-11	0.000116287	0.0123505	0.0340785	0.0137942	0.81244	0.702713	0.000777145	0.000548953	0.117263	0.45676
Contig9913_at	MLOC_44206.1	Peptidyl-prolyl cis-trans isomerase	IPR002130 (Cyclophilin-like peptidyl-prolyl cis-trans isomerase domain)	8.74e-07	3.65e-06	0.0134193	0.39302	2.92e-07	1.11e-06	0.000514089	0.0307579	7.97e-10	8.89e-09	0.000449093	0.0740561	6e-07	1.68e-06	0.00088532	0.142271
HW01I01u_at	NA	NA	NA	3.38e-08	2.58e-07	0.0134295	0.39302	1.47e-10	2.34e-09	0.000176743	0.0159406	0.0069473	0.00356295	0.340161	0.531885	4.86e-07	1.44e-06	0.0960656	0.431077
HVSMEn0007B19f_s_at	NA	NA	NA	7.94e-12	2.81e-10	0.0134306	0.39302	1.04e-11	2.86e-10	3.2e-05	0.0057339	0.0181924	0.00807633	0.888941	0.721221	0.0120339	0.00550057	0.256597	0.553928
HB11N11r_s_at	NA	NA	NA	0.589702	0.213887	0.0140401	0.395666	0.00226741	0.00192203	5.87e-05	0.00826157	0.0335194	0.0136032	0.0523896	0.283778	0.0114607	0.00527143	0.00442274	0.211257
Contig8846_at	MLOC_53967.3	Chaperone protein dnaJ-related-like	IPR001305 (Heat shock protein DnaJ, cysteine-rich domain)	2.28e-07	1.22e-06	0.0138011	0.395666	7.78e-07	2.5e-06	0.000652215	0.0350589	0.00821622	0.00410739	0.908746	0.726208	3.71e-06	7.1e-06	0.0293174	0.313115
Contig844_at	MLOC_68680.1	Translation initiation factor IF-3	IPR001288 (Translation initiation factor 3)	7.85e-11	1.72e-09	0.0142249	0.39778	1.32e-12	5.21e-11	1.63e-05	0.00449291	5e-10	6.26e-09	0.0934133	0.345216	1.48e-11	4.99e-10	0.0359507	0.331815
HVSMEg0005E17r2_s_at	NA	NA	NA	2.91e-12	1.29e-10	0.0142709	0.39778	5.32e-12	1.67e-10	6.33e-06	0.0024747	0.000182299	0.000170996	0.98042	0.73965	2.29e-06	4.85e-06	0.0384631	0.336779
EBpi01_SQ003_I06_at	MLOC_56747.3	Ankyrin repeat family protein, putative, expressed	IPR013083 (Zinc finger, RING/FYVE/PHD-type), IPR020683 (Ankyrin repeat-containing domain)	1.7e-10	3.23e-09	0.0148127	0.404192	1.84e-14	1.77e-12	0.000551853	0.0318495	2.81e-08	1.47e-07	0.0241191	0.225162	7.21e-11	1.72e-09	0.0417218	0.344662
HVSMEn0022B10r2_s_at	NA	NA	NA	3.44e-10	5.77e-09	0.0151019	0.407324	1.51e-08	9.74e-08	0.0010847	0.044374	0.00253063	0.00151811	0.603538	0.641088	2.46e-06	5.12e-06	0.0843555	0.416396
Contig9563_at	AK374932	Eukaryotic initiation factor 4B	IPR010433 (Plant specific eukaryotic initiation factor 4B)	8.48e-07	3.58e-06	0.0152973	0.40788	3.13e-06	7.98e-06	4.58e-05	0.00696637	0.101716	0.0348917	0.00230584	0.109956	0.000122667	0.000119895	0.00468682	0.211257
Contig13572_at	AK354416	unknown protein; BEST Arabidopsis thaliana protein match is: unknown protein . LENGTH=155		1.89e-11	5.52e-10	0.0158971	0.41287	2.43e-07	9.49e-07	0.00672891	0.116468	1.31e-13	1.14e-11	2.07e-05	0.02128	8.27e-14	9.23e-12	0.00571644	0.216007
Contig10316_s_at	NA	NA	NA	1.24e-11	3.96e-10	0.0161085	0.413039	4.18e-13	2.29e-11	0.00100432	0.0426159	4.12e-07	1.23e-06	0.354624	0.539518	6.11e-08	2.83e-07	0.0184952	0.280868
EBes01_SQ004_G11_at	MLOC_57265.1			0.474719	0.18175	0.0160378	0.413039	0.111099	0.048215	3.91e-05	0.00634098	0.010898	0.00520869	0.784614	0.694818	0.0459789	0.0171568	0.871573	0.764052
Contig13806_at	MLOC_64437.1	Vacuole membrane protein, putative	IPR015414 (SNARE associated Golgi protein)	0.0541513	0.0328356	0.0163086	0.41434	0.0207015	0.0120263	2.61e-05	0.00538711	0.250738	0.0750852	0.882762	0.719463	0.37302	0.101095	0.255024	0.5529
Contig13863_at	AK361269	Leucine-rich repeat protein kinase family protein LENGTH=886		7.72e-06	2.24e-05	0.0166743	0.416196	0.000573603	0.000613479	0.00338714	0.0836393	2.94e-07	9.48e-07	0.00158482	0.106033	1.85e-09	1.84e-08	3.69e-05	0.038986
Contig2341_x_at	NA	NA	NA	0.0197461	0.0144537	0.0167805	0.416196	2.41e-08	1.43e-07	0.000533093	0.0312804	0.000347127	0.000290913	0.00615916	0.148386	0.00321941	0.00180374	0.00197993	0.170198
Contig4101_at	AK356037	Signal recognition particle 54 kDa protein	IPR006325 (Signal recognition particle, SRP54 subunit)	1.26e-08	1.13e-07	0.0167011	0.416196	3.67e-08	1.99e-07	0.000471866	0.0291728	2.77e-10	3.98e-09	0.00664716	0.153258	1.05e-08	7.41e-08	0.0011756	0.150475
Contig9629_at	AK372959			8.7e-09	8.36e-08	0.0169754	0.418392	3.05e-08	1.74e-07	0.000212432	0.0180982	0.000589538	0.000451058	0.364786	0.545233	2.42e-06	5.06e-06	0.00169402	0.162594
Contig11172_at	AK368925	Bis(5'-adenosyl)-triphosphatase	IPR001310 (Histidine triad (HIT) protein), IPR011146 (Histidine triad-like motif)	0.794476	0.266393	0.0174109	0.420068	0.473665	0.155454	4.85e-05	0.00713992	0.00289097	0.00169314	0.524926	0.613028	0.027657	0.0111453	0.205336	0.527028
Contig16159_at	AK251129.1	NHL repeat-containing protein	IPR011042 (Six-bladed beta-propeller, TolB-like)	2.58e-07	1.34e-06	0.0172465	0.420068	3.76e-06	9.28e-06	0.000212754	0.0180982	0.726467	0.181048	0.69228	0.670648	0.0156062	0.00684589	0.00186613	0.168076
HVSMEf0014C12r2_s_at	NA	NA	NA	6.67e-11	1.53e-09	0.0175272	0.42039	3.48e-08	1.92e-07	0.000660647	0.0353969	1.79e-05	2.56e-05	0.169132	0.42343	1.02e-06	2.53e-06	0.0374017	0.33416
Contig2961_at	AK357819	Basic leucine zipper and W2 domain-containing protein	IPR016024 (Armadillo-type fold)	0.00015512	0.000270437	0.0175699	0.420935	0.00101538	0.000984652	0.000224409	0.0187345	0.000379301	0.000313129	0.0190921	0.209264	0.0113592	0.00523038	0.00190943	0.169082
Contig9327_at	MLOC_11806.1	Major facilitator superfamily domain-containing protein	IPR008509 (Protein of unknown function DUF791), IPR016196 (Major facilitator superfamily domain, general substrate transporter)	8.73e-06	2.47e-05	0.0176158	0.421553	1.36e-09	1.4e-08	0.00129601	0.0483619	0.000645278	0.000486139	0.660263	0.659356	3.47e-07	1.11e-06	0.00250512	0.175661
Contig14030_at	AK358911	Trihelix transcription factor	IPR017877 (Myb-like domain)	1.8e-12	8.92e-11	0.0181345	0.42292	1.53e-14	1.51e-12	0.00010453	0.0114284	5.08e-07	1.44e-06	0.0619315	0.298919	1.1e-08	7.66e-08	0.0239999	0.299085
Contig8273_at	MLOC_12288.1	FASCICLIN-like arabinogalactan-protein 11 LENGTH=246	IPR000782 (FAS1 domain)	3.11e-11	8.21e-10	0.0188208	0.426117	3.28e-08	1.83e-07	0.000145725	0.0141572	5.32e-07	1.5e-06	0.127356	0.384541	6.68e-09	5.16e-08	0.0336335	0.324874
EBpi03_SQ003_B07_at	AK374090			0.212737	0.0978045	0.0191715	0.428067	0.511892	0.165141	9.5e-05	0.0108592	0.100181	0.0344316	0.0217442	0.218152	0.497035	0.128514	0.874277	0.764659
Contig14193_at	AK367768	DNA-3-methyladenine glycosylase, putative	IPR003265 (HhH-GPD domain)	8.67e-08	5.57e-07	0.0196315	0.433876	1.02e-12	4.28e-11	0.000165748	0.0154146	4e-05	4.93e-05	0.131962	0.389833	4.55e-07	1.36e-06	0.0744947	0.402516
Contig923_s_at	AK363087	cDNA clone:001-108-A06, full insert sequence		2.69e-14	3.21e-12	0.0204886	0.439393	4.12e-15	4.79e-13	0.000524031	0.0310423	2.84e-12	1.25e-10	0.0457319	0.272268	2.17e-12	1.1e-10	0.0453948	0.353902
Contig17959_at	MLOC_5608.1	Leucine-rich repeat receptor-like protein kinase	IPR001611 (Leucine-rich repeat), IPR013210 (Leucine-rich repeat-containing N-terminal, type 2)	6.97e-10	1.01e-08	0.0207806	0.439953	7e-12	2.03e-10	0.00126888	0.0478467	2.56e-05	3.42e-05	0.195691	0.444355	3.19e-08	1.71e-07	0.045895	0.353902
Contig6962_at	NA	NA	NA	0.000285752	0.000446382	0.0206626	0.439953	5.88e-10	7.23e-09	2.69e-06	0.00165918	0.685477	0.172681	0.614083	0.644375	0.55861	0.141246	0.172458	0.505792
HS16H11u_at	AK355147	Alpha-2,3-sialyltransferase	IPR001675 (Glycosyl transferase, family 29)	0.0128393	0.0101852	0.0206368	0.439953	0.000460154	0.00050908	6.45e-05	0.0087055	0.0207236	0.00901311	0.678355	0.665509	0.00346561	0.00191863	0.92424	0.773789
Contig3254_at	MLOC_15459.1	Hypoxia-responsive family protein-like	IPR007667 (Hypoxia induced protein, domain)	0.981714	0.309089	0.0208207	0.440035	0.111092	0.048215	0.0290343	0.228269	0.318952	0.0919893	5.51e-05	0.0334432	0.231059	0.0675685	0.0257254	0.301041
Contig11234_at	MLOC_60268.1	Disease resistance protein (CC-NBS-LRR class) family LENGTH=787	IPR000767 (Disease resistance protein), IPR001611 (Leucine-rich repeat), IPR008808 (Powdery mildew resistance protein, RPW8 domain)	0.637192	0.22646	0.0208929	0.440142	0.0159537	0.00969245	0.000685375	0.0361817	0.856706	0.206422	0.210592	0.45409	0.0865927	0.0294032	0.0250777	0.299133
Contig11745_at	MLOC_52884.1			3.21e-07	1.61e-06	0.0209064	0.440142	1.56e-08	1e-07	7.66e-06	0.002926	0.0208669	0.00905837	0.946944	0.73301	0.000892914	0.000615642	0.058985	0.38072
Contig14131_at	AK366549	FHA domain containing protein, expressed	IPR008984 (SMAD/FHA domain)	0.000516903	0.000725249	0.0211663	0.443796	1.43e-06	4.12e-06	0.000192558	0.0168596	0.00248015	0.00149213	0.641992	0.653827	9.84e-05	0.000100307	0.0722294	0.400342
Contig1976_at	NA	NA	NA	0.0089458	0.00756655	0.0221293	0.451427	0.000386948	0.000441412	0.00107869	0.044374	0.00833371	0.00415595	0.014036	0.191639	3.98e-05	4.8e-05	0.0158078	0.274569
Contig21223_at	AK357176	Dynein light chain 1 cytoplasmic-like protein	IPR001372 (Dynein light chain, type 1/2)	0.00304579	0.00312776	0.0220313	0.451427	7.24e-08	3.47e-07	0.00108936	0.044399	0.485393	0.130546	0.134043	0.392061	0.0122148	0.00556988	0.261533	0.557364
Contig10433_at	MLOC_6879.1	Vernalization insensitive 3	IPR004082 (Protein of unknown function DUF1423, plant), IPR013783 (Immunoglobulin-like fold)	0.000207894	0.000343675	0.0221285	0.451427	2.8e-09	2.48e-08	0.001118	0.0446849	6.32e-06	1.11e-05	0.512443	0.608294	0.00215857	0.00128891	0.191045	0.516995
Contig23431_at	MLOC_22408.1			0.0062733	0.00565168	0.0224373	0.452572	0.000547932	0.00058978	0.000244678	0.0193826	0.0138951	0.00641589	0.0758686	0.319122	0.248339	0.0718558	0.00177722	0.166391
Contig8413_at	NA	NA	NA	0.517825	0.194018	0.022619	0.453911	0.414231	0.139834	0.000872659	0.0400597	0.01218	0.00572504	0.145866	0.404222	0.033271	0.013035	0.000926292	0.14606
rbags19n19_s_at	NA	NA	NA	1.46e-08	1.29e-07	0.0231266	0.459707	5.81e-10	7.16e-09	0.0006851	0.0361817	0.198686	0.061699	0.47439	0.592907	0.00106964	0.000715192	0.0383434	0.33655
rbaal11e19_x_at	NA	NA	NA	8.43e-07	3.56e-06	0.023315	0.46127	1.8e-13	1.22e-11	1.78e-05	0.00467701	5.84e-07	1.63e-06	0.0235259	0.223984	8.48e-09	6.12e-08	5.28e-05	0.0474325
Contig10645_at	AK359538	ATP-dependent RNA helicase, putative	IPR001650 (Helicase, C-terminal), IPR014001 (Helicase, superfamily 1/2, ATP-binding domain), IPR014014 (RNA helicase, DEAD-box type, Q motif)	0.00317394	0.00323668	0.0241364	0.468304	0.000287622	0.000345211	4.25e-05	0.00657196	0.774574	0.190418	0.0454949	0.272268	0.449597	0.118184	0.0045271	0.211257
Contig9641_at	MLOC_58708.1	unknown protein; Has 30201 Blast hits to 17322 proteins in 780 species: Archae - 12; Bacteria - 1396; Metazoa - 17338; Fungi - 3422; Plants - 5037; Viruses - 0; Other Eukaryotes - 2996 (source: NCBI BLink). LENGTH=189		0.080913	0.0454378	0.0240177	0.468304	0.0914301	0.0410741	3.34e-06	0.00169135	0.905377	0.215248	0.0476758	0.275619	0.0451106	0.0168782	0.00607652	0.217158
Contig19680_at	NA	NA	NA	1.75e-05	4.46e-05	0.024467	0.470395	1.79e-07	7.37e-07	0.000457603	0.0286185	0.896595	0.213715	0.589678	0.636395	0.256413	0.0738171	0.130314	0.46922
HA10E21u_s_at	NA	NA	NA	0.90627	0.292747	0.0247321	0.472389	0.750006	0.220909	0.000803369	0.038896	0.751684	0.185858	0.0741403	0.317515	0.704248	0.170235	0.0207127	0.288627
Contig24790_at	AK371946	GRAS family transcription factor	IPR005202 (Transcription factor GRAS)	0.29814	0.127489	0.0249844	0.472923	1.97e-07	7.97e-07	0.000377456	0.0258586	0.0277069	0.0115434	0.680878	0.666868	0.226609	0.0664565	0.128552	0.467497
HS17I13u_s_at	NA	NA	NA	1.25e-08	1.13e-07	0.0262146	0.480831	1.1e-09	1.18e-08	0.000124113	0.0128029	7.73e-10	8.64e-09	0.210297	0.453569	2.96e-10	4.73e-09	0.167561	0.50171
Contig7098_at	MLOC_70285.1	Purple acid phosphatase	IPR004843 (Metallophosphoesterase domain), IPR008963 (Purple acid phosphatase-like, N-terminal)	2.72e-09	3.14e-08	0.0267473	0.481325	0.0199097	0.0116334	0.000662834	0.0354083	0.0475552	0.0183098	0.013231	0.189213	0.110193	0.0360774	0.799024	0.749016
Contig4617_at	NA	NA	NA	0.00352133	0.00352203	0.0267293	0.481325	0.00577336	0.00415519	3.78e-05	0.00628916	7.31e-05	8.06e-05	0.0538364	0.286737	0.000182826	0.00016672	0.380852	0.617643
HY05D01u_at	NA	NA	NA	0.00660292	0.00590697	0.0266501	0.481325	0.421408	0.141762	2.36e-05	0.00510417	0.601559	0.155542	0.184906	0.436057	0.653849	0.160385	0.000456605	0.129541
Contig8043_at	MLOC_12926.1			3.54e-07	1.75e-06	0.0276407	0.484984	2e-07	8.1e-07	0.0010316	0.0434509	9.6e-08	3.89e-07	0.0515907	0.282665	2.1e-05	2.83e-05	0.273522	0.563661
Contig3738_at	AK365338	Alanine-trna ligase	IPR002318 (Alanyl-tRNA synthetase, class IIc), IPR009000 (Translation elongation/initiation factor/Ribosomal, beta-barrel)	3.15e-05	7.25e-05	0.0280103	0.485673	7.54e-06	1.65e-05	0.000856287	0.0397058	0.000433398	0.000349562	0.108079	0.364709	8.09e-10	9.78e-09	0.00148189	0.162594
Contig10247_at	AK369658	auxin F-box protein 5 LENGTH=619		1.37e-07	8.11e-07	0.0281603	0.485673	3.66e-08	1.99e-07	9.69e-07	0.000966518	0.00251561	0.00151081	0.842097	0.710456	0.00126225	0.000822016	0.039825	0.339819
Contig22004_at	MLOC_48879.2			6.7e-07	2.97e-06	0.0282417	0.486381	6.84e-08	3.34e-07	0.000932051	0.0411041	0.00877078	0.00433967	0.0559332	0.289215	0.00330683	0.00184365	0.0619848	0.383424
Contig14682_at	MLOC_17457.1	Similarity to guanylate binding protein	IPR003191 (Guanylate-binding protein, C-terminal)	0.0243489	0.0171505	0.028791	0.489932	0.00693764	0.00483091	0.000776548	0.0380827	0.00212594	0.00131104	0.00728667	0.156861	0.0688559	0.024156	0.0302139	0.317113
Contig8757_at	AK364235	Non-imprinted in Prader-Willi/Angelman syndrome region protein 1	IPR008521 (Magnesium transporter NIPA)	8.9e-10	1.25e-08	0.0292729	0.492904	4.96e-10	6.28e-09	0.000270837	0.0206098	2.08e-08	1.15e-07	0.0127956	0.186871	3.51e-10	5.4e-09	0.0144751	0.267755
EBed02_SQ003_L11_s_at	NA	NA	NA	1.53e-07	8.85e-07	0.0294003	0.492904	4.67e-10	6.01e-09	0.000931266	0.0411041	0.000211858	0.000193026	0.305977	0.514232	0.000172773	0.000159194	0.0450363	0.353677
Contig19552_at	MLOC_71715.1	transcription factor jumonji (jmjC) domain-containing protein LENGTH=883	IPR001841 (Zinc finger, RING-type), IPR014977 (WRC)	0.0702583	0.0405788	0.0295773	0.493212	0.149594	0.0615221	0.000570272	0.0324946	0.150397	0.0487318	0.220113	0.460814	0.0220921	0.00921922	0.253632	0.55277
Contig7620_at	MLOC_60074.6	Myb family transcription factor	IPR006447 (Myb DNA-binding domain, plants), IPR009057 (Homeodomain-like)	2.74e-05	6.47e-05	0.0302966	0.496517	7.31e-07	2.38e-06	0.000761646	0.0377646	1.05e-07	4.16e-07	0.205224	0.450582	2.65e-07	9e-07	0.0169541	0.276526
Contig7190_at	AK251055.1	DNA-directed RNA polymerase II subunit, putative	IPR011261 (DNA-directed RNA polymerase, dimerisation)	0.00122695	0.00148217	0.0305708	0.497397	0.00329548	0.00262312	0.00128057	0.0480858	2.12e-05	2.93e-05	0.0614486	0.298003	5.2e-05	5.95e-05	0.0117082	0.250675
Contig15965_at	NA	NA	NA	0.0886776	0.0488915	0.0307991	0.498165	1.38e-05	2.72e-05	2.48e-05	0.00529822	0.264608	0.0785649	0.00831523	0.161779	0.343719	0.0943453	0.989947	0.785249
rbah25c12_s_at	NA	NA	NA	3.32e-16	9.88e-14	0.0318954	0.502362	7.32e-16	1.34e-13	0.000479753	0.029302	2.7e-07	8.86e-07	0.250228	0.482673	4.27e-11	1.18e-09	0.0039542	0.20433
Contig19048_at	NA	NA	NA	0.000132184	0.000237574	0.0330344	0.50663	8.5e-08	3.98e-07	0.000235144	0.0190648	0.000755217	0.000554181	0.544643	0.620303	7.23e-05	7.77e-05	0.335928	0.595287
Contig14882_at	AK355399	Protein of unknown function (DUF3531) LENGTH=333	IPR021920 (Protein of unknown function DUF3531)	1.21e-09	1.61e-08	0.0332211	0.507499	1.77e-08	1.11e-07	2.83e-05	0.00553954	9.89e-10	1.08e-08	0.0109698	0.175113	2.15e-10	3.82e-09	0.217379	0.535505
Contig12191_at	NA	NA	NA	6.34e-07	2.84e-06	0.033194	0.507499	7.64e-11	1.38e-09	3.39e-06	0.00169135	0.000430431	0.000347769	0.250103	0.482614	0.00818005	0.00395913	0.431468	0.637482
Contig16089_at	AK365541	unknown protein; Has 194 Blast hits to 189 proteins in 23 species: Archae - 0; Bacteria - 0; Metazoa - 0; Fungi - 0; Plants - 184; Viruses - 0; Other Eukaryotes - 10 (source: NCBI BLink). LENGTH=328		1.56e-05	4.06e-05	0.0342861	0.515102	0.000153777	0.000204348	0.000946314	0.041327	0.0466868	0.0180264	0.465968	0.589354	0.000299261	0.000250583	0.116735	0.455582
Contig4400_s_at	AK371755	Inter-alpha-trypsin inhibitor heavy chain H3, putative	IPR002035 (von Willebrand factor, type A)	8.61e-06	2.45e-05	0.0357556	0.523761	4.55e-08	2.41e-07	0.000499662	0.0300954	0.0862217	0.0303747	0.711489	0.676436	0.00225935	0.0013388	0.522762	0.672533
Contig4502_at	AK250549.1	Dynamin-2A	IPR000375 (Dynamin central domain), IPR001401 (Dynamin, GTPase domain), IPR011993 (Pleckstrin homology-like domain), IPR020850 (GTPase effector domain, GED), IPR022812 (Dynamin)	0.938475	0.300207	0.0363681	0.528208	0.396843	0.135098	0.000597327	0.0331601	0.449614	0.122544	0.0173041	0.202564	0.733668	0.176126	0.00315735	0.188101
Contig7662_at	NA	NA	NA	3.24e-08	2.5e-07	0.036618	0.528235	3.4e-11	7.18e-10	0.000157627	0.0151217	0.00763702	0.00386147	0.91844	0.728037	1.24e-05	1.86e-05	0.0190863	0.282128
HU13C06r_at	NA	NA	NA	1.08e-06	4.32e-06	0.0368014	0.528886	1.5e-11	3.8e-10	8.21e-06	0.00303691	1.82e-07	6.44e-07	0.131598	0.389833	1.53e-07	5.91e-07	0.0249338	0.299133
Contig4234_s_at	MLOC_37741.1	Eukaryotic peptide chain release factor subunit 1-1	IPR004403 (Peptide chain release factor eRF1/aRF1)	6.15e-05	0.000126075	0.0368307	0.528945	3.19e-09	2.73e-08	4.71e-05	0.00710677	0.0756989	0.0271915	0.2879	0.504619	5.38e-06	9.54e-06	0.00305644	0.187825
Contig9352_at	AK356880	Glycosyltransferase	IPR007657 (Glycosyltransferase AER61, uncharacterised)	0.00111741	0.00137045	0.0369857	0.530112	0.00211529	0.00181354	0.000996795	0.0425987	1.09e-05	1.71e-05	0.0292613	0.239131	1.4e-06	3.3e-06	0.000153846	0.0768196
Contig5521_s_at	MLOC_60685.2	Peroxisomal membrane protein PEX14	IPR006785 (Peroxisome membrane anchor protein Pex14p, N-terminal)	0.000366959	0.000547409	0.0372776	0.530607	0.000854432	0.000854618	1.55e-05	0.00442388	0.00804029	0.00403159	0.00788188	0.160135	0.0369849	0.0142538	0.0017654	0.166149
HV_CEa0002I05r2_at	NA	NA	NA	1.89e-07	1.05e-06	0.0377275	0.531633	3.09e-06	7.89e-06	7.68e-05	0.00950425	1.28e-09	1.32e-08	0.000553553	0.0792443	5.35e-06	9.5e-06	0.00509683	0.213069
Contig16137_at	MLOC_57392.1			2.63e-05	6.25e-05	0.0381881	0.5337	2.52e-06	6.64e-06	2.13e-05	0.00493395	0.0113612	0.00540138	0.610497	0.642733	0.00180902	0.00111016	0.0938495	0.426964
Contig19853_at	MLOC_62143.1	Methionine aminopeptidase	IPR000994 (Peptidase M24, structural domain), IPR001714 (Peptidase M24, methionine aminopeptidase)	5.58e-05	0.000116276	0.039074	0.5337	3.29e-07	1.23e-06	0.000322289	0.0229554	0.411072	0.113756	0.616778	0.645172	4.8e-05	5.58e-05	0.126572	0.466333
Contig13447_s_at	MLOC_15169.1	Pentatricopeptide repeat-containing protein, putative	IPR002625 (Smr protein/MutS2 C-terminal), IPR002885 (Pentatricopeptide repeat), IPR011990 (Tetratricopeptide-like helical)	6.44e-05	0.000131115	0.0382445	0.5337	3.84e-09	3.19e-08	0.000325243	0.022997	0.0748949	0.0269464	0.784347	0.694818	5.67e-06	9.99e-06	0.112092	0.450405
Contig11335_s_at	NA	NA	NA	2.15e-07	1.16e-06	0.0395708	0.534345	2.88e-08	1.66e-07	1.35e-05	0.00402398	7.04e-05	7.81e-05	0.837087	0.709082	0.0015904	0.000992262	0.0112564	0.248018
HB10F07r_at	MLOC_36789.1			0.00046298	0.000661531	0.0404967	0.539894	0.014947	0.00917829	0.000928614	0.0411041	4.75e-05	5.67e-05	0.338895	0.531495	1.08e-06	2.68e-06	0.0290117	0.311584
Contig23215_at	AK375877			0.340806	0.141388	0.04154	0.542684	0.00957803	0.00633854	0.000114695	0.012254	0.0232233	0.00992226	0.209367	0.45285	0.0094177	0.00446176	0.156211	0.489716
Contig6032_s_at	NA	NA	NA	0.119726	0.0622564	0.0420806	0.546222	0.0140477	0.00871793	0.000478912	0.029302	0.0282605	0.011731	0.589025	0.636174	0.000161004	0.000149966	0.321255	0.589389
Contig7663_at	AK357949	Omega-3 fatty acid desaturase	IPR005804 (Fatty acid desaturase, type 1), IPR021863 (Protein of unknown function DUF3474)	1.64e-10	3.14e-09	0.0425659	0.547382	5.66e-13	2.76e-11	0.00114904	0.044991	1.64e-08	9.58e-08	0.0275856	0.235406	6.96e-10	8.78e-09	0.00144797	0.162594
Contig19972_at	AK375966			4.51e-09	4.91e-08	0.0424715	0.547382	4.18e-13	2.29e-11	7.11e-05	0.00918339	2.86e-05	3.73e-05	0.357246	0.540954	1.85e-08	1.11e-07	0.0447311	0.352821
Contig25774_at	MLOC_72370.1			8.88e-08	5.68e-07	0.0428129	0.547382	8.57e-11	1.5e-09	8.79e-05	0.0103871	1.17e-06	2.83e-06	0.437871	0.577107	6.51e-07	1.78e-06	0.952669	0.78009
Contig13794_at	AK365422	TatD-like protein	IPR001130 (TatD superfamily)	4.8e-06	1.51e-05	0.0433207	0.547827	4.8e-06	1.14e-05	0.000279107	0.0208737	0.452933	0.123341	0.947052	0.733027	0.00568523	0.00291063	0.84979	0.760258
Contig1478_s_at	MLOC_5243.1	Protein of unknown function, DUF538 LENGTH=156	IPR007493 (Protein of unknown function DUF538)	0.0135887	0.0106708	0.0442264	0.551475	2.42e-05	4.33e-05	0.000246447	0.0194012	0.438489	0.120029	0.151428	0.408704	0.115251	0.0374823	0.113765	0.452622
Contig14423_at	MLOC_17988.1	TRAM, LAG1 and CLN8 (TLC) lipid-sensing domain containing protein	IPR006634 (TRAM/LAG1/CLN8 homology domain)	1.23e-14	1.69e-12	0.0445471	0.553078	3.41e-15	4.33e-13	0.000858312	0.0397058	5.1e-10	6.35e-09	0.0918675	0.344042	4.03e-12	1.8e-10	0.550041	0.681196
Contig1625_at	NA	NA	NA	8.48e-06	2.42e-05	0.0462461	0.557887	1.41e-08	9.23e-08	0.000177621	0.0159406	9.7e-06	1.55e-05	0.197159	0.445964	3.98e-06	7.52e-06	0.0363456	0.331815
HVSMEn0004H06r2_at	NA	NA	NA	0.0350647	0.0231309	0.0463471	0.557887	0.112497	0.0487067	0.00108289	0.044374	0.00662668	0.00342033	0.379877	0.551513	0.387318	0.104331	0.0662874	0.39004
Contig4969_at	AK248234.1	Carbamoyl-phosphate synthase small chain	IPR006274 (Carbamoyl-phosphate synthase, small subunit), IPR017926 (Glutamine amidotransferase type 1)	0.425503	0.167379	0.0468113	0.559375	0.137336	0.0572972	0.00128056	0.0480858	0.0540123	0.0204009	0.0698286	0.311375	0.114106	0.0371641	0.707516	0.727624
Contig2464_at	AK353955	V-type ATP synthase beta chain	IPR000793 (ATPase, F1/V1/A1 complex, alpha/beta subunit, C-terminal), IPR022879 (V-type ATP synthase regulatory subunit B/beta)	0.196714	0.0919773	0.0471826	0.560507	0.0435563	0.022307	0.00114832	0.044991	0.0797075	0.0284505	0.261695	0.490006	0.830318	0.194505	0.153303	0.487304
Contig26196_at	AK366918	Stachyose synthase	IPR008811 (Raffinose synthase), IPR013785 (Aldolase-type TIM barrel)	0.547921	0.202262	0.0474577	0.561649	0.109601	0.0476813	0.000407796	0.0270595	0.0128452	0.00598471	0.0710615	0.313254	0.181747	0.0551444	0.205384	0.527028
Contig1325_s_at	AK250995.1	5'->3' exoribonuclease, putative	IPR017151 (5'-3' exoribonuclease 2)	7.88e-06	2.28e-05	0.0484041	0.564412	6.8e-10	8.11e-09	0.000896411	0.0405281	0.00865852	0.00429092	0.0797979	0.325731	0.00910566	0.00433796	0.389244	0.620656
Contig9136_at	MLOC_4458.1	Protein of unknown function (DUF3353) LENGTH=278	IPR021788 (Protein of unknown function DUF3353)	1.19e-05	3.24e-05	0.0494259	0.566923	7.93e-07	2.54e-06	0.00090135	0.040649	0.000150494	0.000145667	0.205211	0.450582	1.63e-07	6.19e-07	0.335568	0.595287
Contig460_s_at	MLOC_11770.1	Sucrose synthase	IPR012820 (Sucrose synthase, plant/cyanobacteria)	0.00393965	0.00387154	0.0494316	0.566923	0.000441024	0.000492456	4.29e-05	0.00657556	0.155298	0.0500935	0.331002	0.527296	0.112409	0.0366904	0.379634	0.617076
X84055_at	MLOC_28891.1			0.685309	0.239195	0.0510946	0.575754	0.990999	0.271062	0.560458	0.683679	0.0382939	0.0152414	5.99e-05	0.034141	0.864095	0.200585	0.923685	0.773683
Contig12144_s_at	NA	NA	NA	9.13e-11	1.95e-09	0.0511059	0.575754	4.32e-13	2.32e-11	0.000546386	0.0317381	1.79e-07	6.38e-07	0.973104	0.738838	7.89e-09	5.85e-08	0.042478	0.346294
S0000200065A01F1_s_at	NA	NA	NA	0.518769	0.194288	0.0518741	0.578585	0.0561206	0.0275213	4.85e-05	0.00713992	0.573673	0.14976	0.043758	0.26896	0.966472	0.218874	0.0680796	0.394029
Contig9924_at	MLOC_52115.1	Homeobox-leucine zipper protein family LENGTH=294	IPR003106 (Leucine zipper, homeobox-associated), IPR009057 (Homeodomain-like)	1.09e-09	1.48e-08	0.0521126	0.579329	3.12e-11	6.66e-10	0.000749278	0.0375664	0.00124526	0.000838554	0.979103	0.73965	4.38e-05	5.18e-05	0.423046	0.633781
Contig17393_at	MLOC_60058.1			1.08e-09	1.47e-08	0.0521503	0.579442	5.56e-10	6.89e-09	2.07e-06	0.00140818	0.00841239	0.00418889	0.00416754	0.133305	0.00135136	0.000869777	0.922574	0.773614
Contig6253_at	AK251553.1	Ferrochelatase	IPR001015 (Ferrochelatase), IPR017690 (Outer membrane insertion C-terminal signal, omp85 target)	3.92e-06	1.29e-05	0.0546837	0.584987	6.43e-08	3.17e-07	0.00112736	0.0447975	0.00136965	0.000906594	0.0937004	0.345489	3.21e-07	1.04e-06	0.0343813	0.326804
Contig1127_at	NA	NA	NA	1.36e-05	3.61e-05	0.0533281	0.584987	3.19e-06	8.11e-06	0.00108531	0.044374	0.209569	0.0644843	0.952161	0.734402	0.00188025	0.00114865	0.0105912	0.245887
Contig14394_at	AK373369	RNA polymerase-associated protein LEO1, putative	IPR007149 (Leo1-like protein)	5.18e-07	2.4e-06	0.055548	0.585147	3.98e-11	8.07e-10	0.000840629	0.0394271	1.64e-06	3.71e-06	0.00737253	0.157063	9.38e-06	1.49e-05	0.228801	0.539672
Contig2947_at	NA	NA	NA	8.1e-17	2.9e-14	0.0554217	0.585147	8.11e-19	6.32e-16	8.46e-06	0.00303691	0.727368	0.181238	0.898361	0.723907	0.626994	0.155067	0.783337	0.744204
Contig19817_at	NA	NA	NA	0.782448	0.26341	0.0569591	0.587554	0.0718525	0.0337169	0.000180836	0.0161484	0.068115	0.0248695	0.457358	0.586099	0.223039	0.0655857	0.626742	0.704821
Contig103_s_at	AK374732	Alginate regulatory protein AlgP		0.361488	0.147917	0.0575643	0.590481	0.00594441	0.00425327	0.000124905	0.012811	0.0207846	0.00902928	0.108759	0.365114	0.0597807	0.0214429	0.0266361	0.304878
Contig624_at	AK375754	Fructokinase-2	IPR011611 (Carbohydrate/purine kinase)	0.0033654	0.00339599	0.057731	0.591698	0.00690859	0.0048139	0.000205571	0.0176545	0.11618	0.0391053	0.604926	0.6414	0.0709881	0.0248191	0.697651	0.72574
Contig21758_at	MLOC_67712.3	Rp1-like protein	IPR002182 (NB-ARC)	0.32119	0.135076	0.0624096	0.599057	0.044333	0.0226341	0.350525	0.590758	0.0572074	0.0214211	1.02e-06	0.00287907	0.127474	0.0408387	0.0315571	0.319501
Contig6040_at	MLOC_5933.1	Cysteine-tRNA ligase	IPR009080 (Aminoacyl-tRNA synthetase, class 1a, anticodon-binding), IPR015803 (Cysteinyl-tRNA synthetase)	0.000583709	0.000802143	0.0602025	0.599057	2.57e-05	4.55e-05	0.0974777	0.377454	6.07e-09	4.42e-08	0.000137509	0.0486577	1.78e-06	4e-06	0.0244487	0.299133
HVSMEn0019H03r2_at	NA	NA	NA	0.10267	0.055003	0.0618894	0.599057	0.0477441	0.024078	0.00100211	0.0426159	0.0251003	0.0106031	0.040647	0.2647	0.00611909	0.00309598	1.38e-06	0.00309115
Contig3643_s_at	MLOC_69619.1	Dynamin-related protein 1A	IPR000375 (Dynamin central domain), IPR001401 (Dynamin, GTPase domain), IPR020850 (GTPase effector domain, GED), IPR022812 (Dynamin)	0.438066	0.171107	0.0616547	0.599057	0.865606	0.245664	0.000555498	0.0319572	0.368749	0.103896	0.0450698	0.272132	0.801393	0.189148	0.0289704	0.311584
rbaal20l21_at	NA	NA	NA	0.139217	0.0701472	0.0638641	0.599057	0.0307127	0.0166697	0.366417	0.600755	0.0241302	0.0102545	0.0648927	0.30334	0.000366529	0.000296178	4.91e-05	0.0474325
Contig16341_s_at	AK365660	Tumor susceptibility 101 protein	IPR016135 (Ubiquitin-conjugating enzyme/RWD-like), IPR017916 (Steadiness box)	0.409724	0.162685	0.0640635	0.599057	0.932041	0.259234	0.000434747	0.0276674	0.50959	0.135843	0.192277	0.4424	0.657129	0.161045	0.0026919	0.177901
Contig25118_at	AK372490	Methyltransferase		4.51e-06	1.43e-05	0.0619293	0.599057	8.31e-05	0.000122771	0.000426704	0.0276221	2.32e-05	3.15e-05	0.397682	0.56036	3.6e-07	1.14e-06	0.108801	0.446151
Contig15072_at	MLOC_9904.1	glycine-rich protein LENGTH=130		0.0853106	0.0473785	0.0622871	0.599057	0.238411	0.089979	0.000228054	0.0188633	0.0335463	0.013612	0.46803	0.590342	0.152969	0.0476265	0.222343	0.537536
HVSMEg0011O06r2_s_at	NA	NA	NA	0.0140496	0.0109605	0.0620327	0.599057	1.86e-06	5.14e-06	0.00125343	0.0475639	0.694925	0.174605	0.846838	0.711801	0.709133	0.171214	0.481802	0.656669
EBpi01_SQ001_K06_s_at	NA	NA	NA	0.192322	0.0904378	0.0647482	0.60113	5.2e-06	1.22e-05	0.00118803	0.0461105	0.592367	0.153688	0.297894	0.509623	0.953765	0.216551	0.0271221	0.305042
HVSMEk0005L21r2_s_at	NA	NA	NA	2.76e-07	1.42e-06	0.0684815	0.607722	1.3e-09	1.35e-08	0.00120639	0.0464665	2.21e-06	4.71e-06	0.876502	0.717852	2.9e-07	9.61e-07	0.179973	0.510118
rbags25g01_at	MLOC_4910.1			2.96e-08	2.32e-07	0.0700183	0.608161	4.21e-14	3.64e-12	0.000735588	0.0374025	0.012356	0.00579548	0.684293	0.668344	0.00254575	0.00148147	0.0671187	0.392363
Contig15640_at	MLOC_57829.1			0.00050434	0.000710689	0.0701771	0.608318	1.45e-06	4.15e-06	1.25e-05	0.00388392	0.00844464	0.00420101	0.209837	0.45298	0.023266	0.00963073	0.714623	0.729085
Contig9965_at	MLOC_50007.1			0.00147762	0.00173401	0.0753978	0.62004	0.0142083	0.00879481	0.00121801	0.0466141	0.162572	0.0520728	0.195868	0.44447	0.00396339	0.00214921	0.377037	0.615781
Contig4965_at	MLOC_52332.1	Ribonucleoside-diphosphate reductase small chain	IPR000358 (Ribonucleotide reductase), IPR009078 (Ferritin/ribonucleotide reductase-like)	6.39e-06	1.92e-05	0.0761273	0.621607	1.44e-08	9.37e-08	0.000943069	0.0412857	0.281055	0.0826761	0.648477	0.656181	0.0574475	0.0207438	0.0248656	0.299133
Contig3185_s_at	MLOC_79509.1			4.73e-09	5.1e-08	0.0762019	0.621607	7.39e-11	1.35e-09	0.000269518	0.0206098	0.544411	0.14344	0.987333	0.741081	0.0771551	0.0266663	0.229863	0.540176
Contig3031_at	NA	NA	NA	0.0617563	0.0365117	0.0765692	0.623078	6.28e-06	1.42e-05	0.00108444	0.044374	0.000813594	0.00059001	0.0248722	0.227759	0.00119383	0.000784124	0.532321	0.674872
Contig15418_at	AK365931	Prolyl 4-hydroxylase alpha subunit, putative	IPR003582 (Metridin-like ShK toxin), IPR005123 (Oxoglutarate/iron-dependent oxygenase)	7.88e-05	0.000155171	0.0782188	0.627846	0.000563364	0.000604162	0.000272304	0.0206098	7.45e-05	8.18e-05	0.0142442	0.192506	0.010404	0.00485938	0.177658	0.509031
Contig4817_at	AK367229	Fructose-bisphosphate aldolase	IPR000741 (Fructose-bisphosphate aldolase, class-I), IPR013785 (Aldolase-type TIM barrel)	0.0019161	0.0021394	0.0802455	0.629661	2.23e-05	4.04e-05	0.00115295	0.044991	0.809176	0.197244	0.0737437	0.317036	0.0246644	0.0101181	0.381975	0.618141
Contig6004_at	NA	NA	NA	0.00152458	0.00177775	0.0816376	0.631696	0.010033	0.00659038	7.32e-05	0.00934414	0.000569873	0.00043905	0.0140201	0.191639	0.000824806	0.000576508	0.00051886	0.129541
Contig13297_at	MLOC_75008.1	Aldehyde dehydrogenase, putative	IPR016161 (Aldehyde/histidinol dehydrogenase)	6.31e-05	0.000128889	0.0814705	0.631696	3.05e-10	4.29e-09	0.00111354	0.0446476	0.0695246	0.0252937	0.103524	0.359012	0.296045	0.0833557	0.583817	0.691617
Contig5317_s_at	NA	NA	NA	0.00181681	0.00204707	0.0828245	0.632093	1.11e-05	2.28e-05	0.00043777	0.0276674	0.0261871	0.0109904	0.145894	0.404222	0.157349	0.0487241	0.0755705	0.403444
Contig412_x_at	AK248367.1	Histone H2A	IPR009072 (Histone-fold)	5.01e-12	1.97e-10	0.0831072	0.632093	2.65e-12	9.29e-11	0.000533279	0.0312804	0.00388764	0.00217071	0.428863	0.573469	5.43e-06	9.61e-06	0.0941014	0.426964
HVSMEa0002K15r2_s_at	NA	NA	NA	2.63e-06	9.16e-06	0.0830261	0.632093	5.68e-08	2.87e-07	0.00120444	0.0464665	0.828934	0.201247	0.454848	0.584948	0.0975816	0.0325233	0.142987	0.478046
Contig1669_at	MLOC_65818.1	40S ribosomal protein S7	IPR000554 (Ribosomal protein S7e)	0.658843	0.232193	0.0844647	0.632684	0.400636	0.136136	0.000877693	0.040188	0.594918	0.154186	0.153442	0.410558	0.315226	0.0877833	0.009039	0.239734
Contig1708_s_at	AK369461			0.00106385	0.00131361	0.0874865	0.64079	1.21e-06	3.58e-06	0.190118	0.484928	1.2e-08	7.44e-08	6.03e-05	0.034141	1.33e-06	3.15e-06	0.466676	0.651821
Contig3815_at	NA	NA	NA	0.593311	0.214836	0.0874997	0.64079	6.38e-05	9.84e-05	0.000158519	0.0151217	0.00670394	0.00345316	0.0734653	0.31643	0.174653	0.0533007	0.131787	0.471374
EBma04_SQ004_B18_at	NA	NA	NA	0.0300558	0.0203698	0.0882112	0.642061	7.37e-08	3.53e-07	0.000273282	0.0206098	0.00321747	0.00185188	0.183068	0.434878	0.00153517	0.000963541	0.668713	0.717772
HVSMEi0017B05r2_x_at	NA	NA	NA	0.0124267	0.00991284	0.0893492	0.644459	0.00024473	0.000300852	0.000594488	0.0331381	0.16914	0.053871	0.362197	0.543484	0.42918	0.113727	0.0795117	0.407923
EBma03_SQ002_K01_s_at	NA	NA	NA	0.806505	0.269395	0.0895839	0.644745	0.132905	0.0558443	0.00068932	0.0362728	0.27606	0.0814601	0.337787	0.530965	0.0653986	0.0231186	0.195546	0.52038
Contig15109_at	AK365656	Integral membrane protein		0.00052746	0.000737024	0.0903794	0.646122	9.66e-05	0.000138497	0.00506205	0.102248	1.03e-08	6.56e-08	9.73e-06	0.0137673	0.00272761	0.00157064	0.0862979	0.41779
Contig1461_at	NA	NA	NA	0.353251	0.145412	0.0913819	0.647439	0.186675	0.073808	0.000305494	0.0221996	0.095322	0.0330183	0.162688	0.418816	0.0459171	0.0171375	0.0360025	0.331815
EBem09_SQ001_F20_s_at	NA	NA	NA	0.00857519	0.00731824	0.0915576	0.647541	0.00545362	0.0039658	0.520081	0.6679	1.93e-05	2.72e-05	0.000107044	0.0466186	0.000953724	0.000651527	0.299493	0.57937
Contig9812_at	MLOC_44890.3	AFG1-like ATPase family protein, putative, expressed	IPR005654 (ATPase, AFG1-like)	0.00265779	0.00279967	0.0918806	0.6476	0.182536	0.0724932	0.000834001	0.0393934	0.0371155	0.0148514	0.16667	0.421887	0.332906	0.0918737	0.38798	0.620186
HW04M05u_x_at	NA	NA	NA	9.35e-08	5.91e-07	0.0919938	0.647695	4.33e-07	1.54e-06	0.000620747	0.033763	6.29e-11	1.25e-09	0.780541	0.694031	7.62e-11	1.79e-09	0.595977	0.695425
HB14O12r_at	AK366649			3e-08	2.34e-07	0.0940622	0.651432	1.14e-06	3.43e-06	3.94e-05	0.00634098	0.000436722	0.00035146	0.840874	0.710294	3.52e-05	4.33e-05	0.0799907	0.409331
Contig3176_at	MLOC_13565.1	Methionine aminopeptidase,related	IPR001714 (Peptidase M24, methionine aminopeptidase), IPR004545 (Proliferation-associated protein 1), IPR011991 (Winged helix-turn-helix transcription repressor DNA-binding)	4.78e-05	0.000102272	0.0955906	0.652573	7.97e-07	2.55e-06	0.000681496	0.0361817	0.00864492	0.00428527	0.0253753	0.22901	6.96e-05	7.52e-05	0.0600509	0.382247
Contig15518_s_at	AK248520.1	3-ketoacyl-CoA synthase	IPR012392 (Very-long-chain 3-ketoacyl-CoA synthase), IPR016039 (Thiolase-like)	2.68e-05	6.35e-05	0.0965886	0.652755	4.33e-09	3.53e-08	0.000861548	0.039753	0.000295207	0.00025344	0.216155	0.457833	0.000233745	0.000204189	0.163842	0.497584
HS17I13u_x_at	NA	NA	NA	1.48e-10	2.9e-09	0.098417	0.655537	8.61e-10	9.72e-09	0.000145825	0.0141572	1.16e-11	3.43e-10	0.00120742	0.10401	1.2e-12	6.83e-11	0.0562909	0.376162
HT07A03u_x_at	NA	NA	NA	0.002506	0.00266928	0.0994904	0.6559	0.00154827	0.00139901	0.037141	0.251944	2.3e-07	7.75e-07	0.000128466	0.0484391	1.9e-06	4.18e-06	0.0201311	0.285614
Contig9880_s_at	MLOC_4271.2	MED9; BEST Arabidopsis thaliana protein match is: unknown protein . LENGTH=244		0.000660145	0.000886902	0.0990673	0.6559	0.000353017	0.00040936	0.000414456	0.0273495	9.22e-06	1.49e-05	0.00309823	0.122557	4.99e-06	9.02e-06	0.015709	0.274425
HY10C23u_at	MLOC_71133.1	Serine carboxypeptidase (Carboxypeptidase D), putative	IPR001563 (Peptidase S10, serine carboxypeptidase)	0.269943	0.118092	0.0994855	0.6559	0.000355913	0.000411647	0.000988457	0.0423832	0.00857833	0.00425555	0.0356521	0.254129	0.00914718	0.00435491	0.413567	0.629709
Contig142_at	AK371028	Histone H4	IPR001951 (Histone H4), IPR009072 (Histone-fold)	2.25e-07	1.21e-06	0.0993067	0.6559	1.79e-10	2.78e-09	0.000976353	0.042255	0.00493192	0.00265988	0.389477	0.55559	0.000128934	0.000124996	0.067458	0.392782
48446_Reg_1231-2205_at	NA	NA	NA	0.0812769	0.0455879	0.100569	0.657988	0.757156	0.222479	6.86e-05	0.00906024	3.33e-08	1.68e-07	1.8e-05	0.02128	4.55e-07	1.36e-06	0.00203391	0.170198
Contig7846_at	MLOC_74748.1	Importin beta-1 subunit-like protein	IPR016024 (Armadillo-type fold)	6.69e-05	0.000135314	0.10101	0.659163	6.54e-06	1.46e-05	0.000809631	0.0390647	0.000480101	0.000381	0.682369	0.667738	3.22e-07	1.05e-06	0.735535	0.733709
Contig3329_at	MLOC_54468.1	Nucleolar GTP-binding protein 2, putative, expressed	IPR006073 (GTP binding domain), IPR012971 (Nucleolar GTP-binding protein 2, N-terminal domain)	8.87e-06	2.5e-05	0.103915	0.663024	2.56e-09	2.3e-08	0.000814097	0.0390851	0.000336202	0.000282692	0.080382	0.326465	5.37e-06	9.53e-06	0.0234655	0.29747
Contig15145_at	MLOC_62872.3	Phosphatidylinositol-4-phosphate 5-kinase, putative	IPR023610 (Phosphatidylinositol-4-phosphate 5-kinase)	2.96e-05	6.89e-05	0.104556	0.664681	7.52e-05	0.00011289	0.000890014	0.0404427	0.000147101	0.000142896	0.222718	0.462759	0.000451471	0.000351795	0.49749	0.662578
EBem10_SQ003_G23_s_at	NA	NA	NA	0.0269896	0.0186541	0.104766	0.665226	0.00317112	0.00254095	0.000214147	0.0181308	0.211401	0.0649653	0.310119	0.516573	0.0201387	0.00852187	0.00411801	0.206924
HS05C18u_at	MLOC_67190.1	Cyclin d, putative	IPR013763 (Cyclin-like)	3.94e-08	2.94e-07	0.105098	0.666727	1.14e-09	1.21e-08	0.000229397	0.0188874	0.00178842	0.00113453	0.0555168	0.288711	0.000109054	0.000108945	0.0217002	0.291028
Contig9725_at	AK372113	Early-responsive to dehydration stress-related protein	IPR003864 (Domain of unknown function DUF221), IPR024078 (Putative deacetylase LmbE-like domain)	0.302066	0.128789	0.105684	0.667188	0.611393	0.189356	0.000830318	0.0393934	0.002071	0.00128267	0.693165	0.671035	0.00454104	0.00240624	0.523944	0.67276
Contig4161_at	MLOC_10854.2	Sodium Bile acid symporter family LENGTH=409	IPR002657 (Bile acid:sodium symporter)	0.000343488	0.000519329	0.110231	0.673958	0.0195421	0.0114438	0.000285606	0.0211416	0.363106	0.102535	0.663101	0.659931	0.906716	0.20805	0.526456	0.673721
Contig1186_at	NA	NA	NA	4.3e-06	1.38e-05	0.111095	0.675	0.000171178	0.000223052	0.0363846	0.249739	2.82e-07	9.17e-07	0.000125891	0.0484391	4.29e-07	1.31e-06	0.273278	0.563499
Contig20669_at	MLOC_37208.2	unknown protein; FUNCTIONS IN: molecular_function unknown; INVOLVED IN: biological_process unknown; LOCATED IN: chloroplast; EXPRESSED IN: 20 plant structures; EXPRESSED DURING: 13 growth stages; Has 30201 Blast hits to 17322 proteins in 780 species: Archae - 12; Bacteria - 1396; Metazoa - 17338; Fungi - 3422; Plants - 5037; Viruses - 0; Other Eukaryotes - 2996 (source: NCBI BLink). LENGTH=185		0.663875	0.233495	0.11679	0.683467	0.654506	0.199359	0.000545206	0.0317381	0.343546	0.0979068	0.293934	0.507052	0.158955	0.0491414	0.101598	0.438898
Contig6625_at	AK365236	UPF0061 protein	IPR003846 (Uncharacterised protein family UPF0061)	0.50958	0.191811	0.119053	0.686793	5.76e-06	1.32e-05	0.000163344	0.0152701	0.582198	0.15162	0.285864	0.504086	0.380753	0.102822	0.130901	0.469391
HVSMEn0020A01f_at	NA	NA	NA	4.02e-08	2.99e-07	0.120166	0.687124	1.03e-07	4.65e-07	3.29e-05	0.0057339	1.95e-05	2.74e-05	0.133347	0.390969	8.52e-07	2.2e-06	0.946844	0.779023
Contig8927_at	AK251737.1	Beta-glucosidase, putative	IPR001360 (Glycoside hydrolase, family 1), IPR017853 (Glycoside hydrolase, superfamily)	0.621564	0.222387	0.124602	0.692226	0.0110809	0.00716111	0.00058405	0.0330011	0.20388	0.063031	0.759248	0.688065	0.000315745	0.000261907	0.699387	0.72591
Contig14009_s_at	AK354202	Eukaryotic initiation factor 4A		8.02e-07	3.43e-06	0.126591	0.693137	1.16e-11	3.1e-10	3.03e-05	0.00572592	8.21e-07	2.12e-06	0.619658	0.646208	7.01e-06	1.18e-05	0.355229	0.606077
HM01F24T_s_at	NA	NA	NA	0.0026672	0.00280834	0.128353	0.69398	3.11e-09	2.69e-08	0.000745251	0.0375664	0.00136095	0.000902043	0.223797	0.463405	0.000190076	0.000171835	0.00711369	0.224927
Contig6225_at	AK376864	UBX domain-containing protein	IPR001012 (UBX), IPR009060 (UBA-like)	1.9e-06	6.95e-06	0.131333	0.698061	3.13e-09	2.69e-08	0.000560209	0.0320421	1.15e-11	3.41e-10	0.00282079	0.118532	2.98e-08	1.62e-07	0.0921488	0.424731
Contig22734_at	MLOC_58964.1	Amino acid transporter, putative	IPR013057 (Amino acid transporter, transmembrane)	0.950834	0.302833	0.133692	0.700936	0.583449	0.182734	0.000456676	0.0286185	0.0015256	0.000991012	0.226412	0.465248	0.0414714	0.0156987	0.171277	0.5044
Contig2284_at	MLOC_63186.1	Cytochrome b5	IPR001199 (Cytochrome b5)	0.79266	0.265897	0.135324	0.701421	0.128586	0.0543298	0.0011203	0.0446849	0.0777465	0.0278291	0.111383	0.368521	0.0875944	0.0296906	0.000502608	0.129541
Contig25401_s_at	NA	NA	NA	0.316303	0.133484	0.135644	0.701441	0.000381327	0.000436027	2.52e-05	0.00531351	0.614485	0.158201	0.999916	0.743616	0.574963	0.144582	0.0397764	0.339757
Contig17664_at	MLOC_15567.1	Coatomer subunit delta	IPR008968 (Clathrin adaptor, mu subunit, C-terminal), IPR011012 (Longin-like)	0.000244285	0.00039267	0.136995	0.702086	5.66e-05	8.89e-05	2.93e-06	0.00165918	0.712334	0.178203	0.0574307	0.291353	0.330596	0.0913223	0.00218668	0.170902
Contig8151_at	NA	NA	NA	0.0022028	0.00239738	0.141141	0.708001	6.37e-07	2.12e-06	0.000392307	0.0264304	0.000822971	0.000595665	0.133499	0.391342	0.00305684	0.00172756	0.0700253	0.397247
Contig23086_at	AK370148	Chaperone protein dnaJ	IPR003095 (Heat shock protein DnaJ)	0.0759011	0.0431754	0.140947	0.708001	0.238062	0.0898965	0.00126205	0.0476895	0.496995	0.1331	0.645917	0.654936	0.0278644	0.0112148	0.0256074	0.300531
Contig12594_at	MLOC_72117.1	GRAS family transcription factor	IPR005202 (Transcription factor GRAS)	0.289976	0.124788	0.142703	0.70928	0.177682	0.0709313	0.000238847	0.0191387	0.0178911	0.00796673	0.00941743	0.168906	0.45968	0.120348	0.552874	0.681618
Contig10569_at	AK363778	cyclin-dependent kinase D1;1 LENGTH=398	IPR011009 (Protein kinase-like domain)	0.0853989	0.0474091	0.143205	0.709371	4.49e-05	7.28e-05	0.000145918	0.0141572	0.0821304	0.0291682	0.203495	0.449904	0.433775	0.114731	0.943729	0.778836
S0000800042H10F1_at	NA	NA	NA	0.00196973	0.00218665	0.14366	0.709597	0.000838054	0.000842074	0.0383338	0.255118	2.2e-08	1.2e-07	7.37e-06	0.0137673	4.59e-06	8.42e-06	0.00890119	0.239551
HW06B21V_x_at	NA	NA	NA	0.00283717	0.00294996	0.143407	0.709597	1.28e-06	3.77e-06	0.000499497	0.0300954	2.77e-07	9.04e-07	2.25e-05	0.02128	1.92e-05	2.62e-05	0.10243	0.439977
Contig9039_at	MLOC_66257.1	WD40 repeat-containing protein SMU1	IPR011047 (Quinonprotein alcohol dehydrogenase-like), IPR015943 (WD40/YVTN repeat-like-containing domain)	0.0389774	0.0251893	0.151835	0.717358	6.5e-07	2.16e-06	2.7e-05	0.00551095	0.748068	0.185205	0.880706	0.719175	0.00574745	0.00293545	0.135923	0.474569
EBro08_SQ002_H19_at	NA	NA	NA	0.00443905	0.00426	0.154106	0.717775	0.0190994	0.0112294	0.316354	0.571115	1.38e-06	3.21e-06	3.87e-05	0.0262766	1.3e-06	3.11e-06	0.162678	0.496301
Contig10823_at	AK371889	Prefoldin subunit 2	IPR009053 (Prefoldin)	1.15e-08	1.05e-07	0.156015	0.719609	1.66e-12	6.41e-11	0.000369777	0.0254296	9.45e-08	3.84e-07	0.108522	0.365015	1.52e-09	1.58e-08	0.26969	0.560939
Contig5564_s_at	AK372930			0.230481	0.104235	0.157509	0.722103	0.36328	0.125864	0.000857288	0.0397058	0.000939542	0.000664193	0.00486492	0.139322	0.535488	0.136537	0.0099624	0.242839
Contig6864_at	MLOC_75020.2	Cytochrome P450	IPR001128 (Cytochrome P450)	2.99e-06	1.02e-05	0.169918	0.732352	2.14e-10	3.16e-09	4.11e-05	0.00650791	1.24e-05	1.9e-05	0.0585682	0.293472	7.09e-06	1.19e-05	0.0379596	0.335204
Contig22699_at	MLOC_13498.1			0.000225657	0.0003676	0.172558	0.735299	2.23e-07	8.83e-07	0.00869848	0.129202	1.18e-07	4.6e-07	0.000120742	0.0484391	0.0119827	0.00548155	0.084942	0.416511
Contig184_at	MLOC_57344.1	60S ribosomal protein L18a	IPR021138 (Ribosomal protein L18a), IPR023573 (Ribosomal protein L18a/LX)	5.37e-10	8.24e-09	0.175881	0.736707	6.43e-11	1.2e-09	0.000940976	0.0412857	1.66e-09	1.62e-08	0.0414134	0.265809	2.98e-09	2.71e-08	0.0936193	0.426587
Contig22073_at	NA	NA	NA	0.868092	0.283912	0.17438	0.736707	0.0580608	0.0283124	0.000174775	0.015924	0.881827	0.211105	0.0511511	0.281977	0.494048	0.12789	0.797535	0.748597
rbags14a22_at	MLOC_23211.1			0.000462705	0.000661271	0.178029	0.737064	6.72e-06	1.5e-05	5.02e-07	0.000600447	0.0758721	0.0272445	0.515707	0.60993	0.739795	0.177348	0.697177	0.72574
HK06E16r_s_at	NA	NA	NA	1.29e-05	3.44e-05	0.180476	0.738684	1.31e-08	8.67e-08	0.00122606	0.0468138	6.74e-07	1.83e-06	0.239077	0.474663	5.65e-06	9.97e-06	0.308288	0.58378
HVSMEl0015L16r2_at	NA	NA	NA	0.41131	0.163115	0.181715	0.739449	0.756354	0.222296	0.848558	0.756982	0.000332871	0.000280157	1.25e-05	0.0163934	0.00223213	0.00132543	0.123	0.462752
Contig17487_at	MLOC_56518.4	2-phosphoglycerate kinase-related protein		3.9e-06	1.28e-05	0.186236	0.742706	0.00614263	0.00436753	0.00114267	0.0449776	2.13e-06	4.57e-06	0.268298	0.493346	0.00940383	0.00445642	0.319198	0.588228
Contig7198_at	AK249827.1	DUF1620 domain protein	IPR011047 (Quinonprotein alcohol dehydrogenase-like), IPR011678 (Domain of unknown function DUF1620)	0.000327068	0.00049819	0.192169	0.747958	0.00766256	0.00525588	0.000247575	0.0194049	8.21e-05	8.87e-05	0.318996	0.521103	0.000364758	0.000295026	0.00987511	0.242839
Contig3414_s_at	MLOC_38286.1			0.00174406	0.00197977	0.195543	0.748911	2.61e-06	6.86e-06	0.00105963	0.0442473	0.00191086	0.0012003	0.710538	0.676338	0.009253	0.00439578	0.0956761	0.429998
Contig24524_at	AK358787	Chloroplast J-like domain 1-containing protein	IPR021788 (Protein of unknown function DUF3353)	0.430335	0.168788	0.198802	0.752329	0.0214863	0.0123979	0.000560545	0.0320421	0.960201	0.225376	0.464111	0.588625	0.0812422	0.0278625	0.0264261	0.304221
Contig3612_at	AK357109	Glucose-6-phosphate isomerase	IPR001672 (Phosphoglucose isomerase (PGI)), IPR023096 (Phosphoglucose isomerase, C-terminal)	0.0677338	0.0394232	0.200873	0.754976	0.0909269	0.0408831	0.0010706	0.0442769	0.568925	0.148732	0.000509145	0.0772121	0.17796	0.0541647	0.320403	0.589087
Contig4589_at	AK358395	Calcium-dependent protein kinase	IPR011009 (Protein kinase-like domain), IPR011992 (EF-hand-like domain)	0.00192667	0.00214952	0.201561	0.755309	0.00152908	0.00138523	6e-06	0.0024747	0.000582707	0.000446733	0.0545364	0.287098	0.00405356	0.00218816	0.0101298	0.242839
Contig20102_at	AK355572	Outer envelope membrane protein	IPR000184 (Bacterial surface antigen (D15)), IPR010827 (Surface antigen variable number)	1.67e-07	9.49e-07	0.204818	0.757723	0.000119982	0.0001665	0.5691	0.687334	2.32e-06	4.87e-06	2.51e-05	0.0212883	0.000166025	0.00015383	0.717424	0.729657
Contig7596_at	AK373633	Translational activator GCN1, putative	IPR016024 (Armadillo-type fold)	0.00644678	0.0057861	0.212083	0.75943	0.106387	0.0465296	0.000292333	0.0214166	0.964165	0.226136	0.500649	0.603647	0.360319	0.0981457	0.100814	0.438049
Contig8394_at	AK248573.1	Protein of unknown function (DUF3411) LENGTH=521	IPR021825 (Protein of unknown function DUF3411)	0.730357	0.250917	0.215125	0.762418	0.0139192	0.00865196	0.000764214	0.0377875	0.519816	0.138091	0.260987	0.489404	0.0859549	0.0292176	0.0152396	0.270338
HVSMEa0009I06r2_at	NA	NA	NA	0.984907	0.30974	0.222644	0.767823	0.00522166	0.00383243	0.000104089	0.0114284	0.0114768	0.00544613	0.687242	0.668587	2.07e-06	4.48e-06	0.00505785	0.212925
Contig16003_at	AK376746	3'-5' exoribonuclease	IPR001900 (Ribonuclease II/R), IPR016027 (Nucleic acid-binding, OB-fold-like), IPR022966 (Ribonuclease II/R, conserved site)	0.0629541	0.0370942	0.224397	0.767903	2.05e-06	5.57e-06	0.000803969	0.038896	0.00549232	0.00291329	0.299929	0.510573	0.000527877	0.000399029	0.137288	0.475687
HVSMEg0009O12r2_at	MLOC_13072.2	F-box domain containing protein		5.99e-05	0.000123319	0.223697	0.767903	6.95e-10	8.21e-09	0.000119488	0.0125421	0.132019	0.0435692	0.84423	0.710983	0.000394883	0.000314288	0.0260373	0.301962
Contig13879_at	MLOC_62516.1	myb domain protein 96 LENGTH=352	IPR009057 (Homeodomain-like), IPR015495 (Myb transcription factor)	0.0763658	0.0433845	0.238272	0.774984	0.322651	0.114712	0.00134511	0.04978	0.269962	0.0798957	0.509709	0.607277	0.0444502	0.016664	0.483553	0.656806
Contig4038_s_at	AK370435			0.2383	0.107148	0.241959	0.776394	0.00742474	0.00511833	0.000722528	0.0369477	0.738059	0.18324	0.863354	0.714842	0.113853	0.0370933	0.0901407	0.422629
Contig16096_at	AK370103	Lipoyl synthase, mitochondrial	IPR003698 (Lipoate synthase), IPR007197 (Radical SAM)	0.192227	0.0904059	0.242544	0.776591	3.64e-06	9.04e-06	0.000161672	0.0151929	0.805763	0.196601	0.567927	0.628046	0.151701	0.0472805	0.202424	0.525922
Contig12995_at	MLOC_63058.1	Zinc finger protein, putative	IPR013087 (Zinc finger, C2H2-type/integrase, DNA-binding)	0.0807739	0.0453734	0.252126	0.783411	0.179682	0.0715577	0.00134431	0.04978	7.86e-05	8.56e-05	0.00711426	0.155314	0.00020037	0.000179852	0.424102	0.633967
Contig13509_at	MLOC_66066.1	tRNA (guanine-N-7) methyltransferase LENGTH=312	IPR003358 (tRNA (guanine-N-7) methyltransferase)	0.00113813	0.00139228	0.251758	0.783411	0.00150179	0.00136341	0.000485183	0.0294208	0.224011	0.0683344	0.456907	0.585778	0.0282061	0.0113248	0.0435471	0.348841
Contig17058_s_at	NA	NA	NA	0.52672	0.196556	0.255965	0.785911	0.69118	0.207693	0.503561	0.660896	1.12e-05	1.75e-05	0.000105418	0.0466186	0.113304	0.0369355	0.155917	0.489607
Contig26368_at	AK360626	RING finger protein	IPR013083 (Zinc finger, RING/FYVE/PHD-type)	0.026553	0.0184271	0.26203	0.791328	0.111762	0.0484356	0.983555	0.782828	3.76e-07	1.15e-06	0.000117648	0.0484391	0.00105271	0.000706261	0.191108	0.516995
Contig6804_at	AK372602	Protein of unknown function, DUF538 LENGTH=166	IPR007493 (Protein of unknown function DUF538)	9.75e-08	6.11e-07	0.262123	0.791342	3.47e-07	1.29e-06	0.000887203	0.0404427	0.00850714	0.00422695	0.65476	0.658231	0.00080821	0.000567848	0.15876	0.491847
EBma03_SQ001_K06_x_at	NA	NA	NA	0.0157817	0.0120206	0.264065	0.792219	7.84e-05	0.000116848	0.000888734	0.0404427	0.101835	0.0349144	0.0882581	0.339451	0.00728212	0.00358817	0.00560657	0.216007
Contig12384_s_at	NA	NA	NA	2e-05	4.99e-05	0.264839	0.792219	1.33e-06	3.9e-06	0.000832059	0.0393934	0.00089118	0.000635164	0.512177	0.608294	0.00066717	0.000485533	0.446931	0.643239
Contig1559_at	MLOC_56356.1			2.11e-06	7.59e-06	0.268632	0.79252	1.88e-09	1.79e-08	0.00098169	0.042255	0.000189965	0.000176643	0.685744	0.668344	3.59e-05	4.41e-05	0.09205	0.424602
Contig9504_at	AK250719.1	Epoxide hydrolase, putative, expressed	IPR000073 (Alpha/beta hydrolase fold-1), IPR000639 (Epoxide hydrolase-like)	0.00464561	0.00442426	0.270573	0.792929	0.000111987	0.000157254	0.00118944	0.0461105	3.48e-07	1.08e-06	0.351202	0.537407	0.000282501	0.000239125	0.286983	0.570777
baak12b08_s_at	NA	NA	NA	0.000131184	0.000236429	0.270862	0.792929	7.92e-09	5.73e-08	0.0002698	0.0206098	0.000545118	0.000423295	0.38938	0.555555	0.000913205	0.000627607	0.22575	0.539294
HT11D18u_x_at	NA	NA	NA	0.207446	0.0958728	0.2747	0.794233	0.688834	0.207127	0.000464894	0.0288733	0.269917	0.0798868	0.4623	0.587701	0.00783917	0.00381828	0.911905	0.771043
Contig16473_at	AK359956	Ribonuclease H	IPR009027 (Ribosomal protein L9/RNase H1, N-terminal), IPR012337 (Ribonuclease H-like domain)	0.000224821	0.000366406	0.279923	0.798047	1.22e-09	1.28e-08	0.000977923	0.042255	9.42e-05	9.93e-05	0.16715	0.422136	7.34e-06	1.22e-05	0.0261688	0.303292
Contig3328_at	AK248962.1	Ubiquitin activating enzyme 2	IPR000011 (Ubiquitin/SUMO-activating enzyme E1), IPR018075 (Ubiquitin-activating enzyme, E1), IPR018965 (Ubiquitin-activating enzyme e1, C-terminal), IPR023280 (Ubiquitin-like 1 activating enzyme, catalytic cysteine domain)	0.029806	0.0202369	0.281809	0.799563	0.0189415	0.0111566	0.000768693	0.0378624	0.866648	0.208288	0.498335	0.602517	0.00492709	0.00257911	0.611603	0.699859
Contig15440_at	AK355101	Zinc finger CCCH domain-containing protein	IPR000571 (Zinc finger, CCCH-type)	2.8e-06	9.66e-06	0.290532	0.803549	0.000127239	0.000174704	0.00110729	0.0446476	0.87864	0.210608	0.00897409	0.16622	0.487464	0.126479	0.209126	0.529839
Contig26513_at	AK376852	Structural constituent of ribosome	IPR005484 (Ribosomal protein L18/L5)	0.00272361	0.00285806	0.29274	0.803549	0.00794588	0.00541212	0.000428197	0.0276221	0.394949	0.110063	0.361818	0.543366	0.00219145	0.00130492	0.0258245	0.301244
Contig19158_at	MLOC_76793.2	Peroxisomal targeting signal 2 receptor, putative	IPR015943 (WD40/YVTN repeat-like-containing domain), IPR020472 (G-protein beta WD-40 repeat)	0.0079074	0.00685528	0.295525	0.804214	0.365351	0.126454	0.000310083	0.0224423	0.0044423	0.00243239	0.176161	0.42811	0.0133703	0.00601603	0.308989	0.58378
Contig19189_at	NA	NA	NA	0.0543167	0.0329188	0.294861	0.804214	0.000832055	0.000837069	0.000428517	0.0276221	0.78756	0.192931	0.517486	0.610546	0.33354	0.0920091	0.536667	0.676559
HVSMEn0003N13r2_s_at	NA	NA	NA	0.000159273	0.000276665	0.295987	0.804214	2.52e-08	1.47e-07	0.00103368	0.0434509	0.000256543	0.000225827	0.723204	0.679595	0.042681	0.0160841	0.00361907	0.19764
HZ59C04r_s_at	NA	NA	NA	2.02e-05	5.03e-05	0.303293	0.804427	2.42e-09	2.2e-08	0.000424535	0.0276221	2.83e-07	9.19e-07	0.0947401	0.346701	1.47e-06	3.41e-06	0.502667	0.664108
Contig2452_s_at	AK252818.1			0.00255322	0.00271149	0.303937	0.805093	4.2e-05	6.87e-05	0.000586675	0.0330011	0.0173187	0.00774837	0.511648	0.608196	0.0208869	0.00879061	0.231566	0.541658
Contig5959_at	AK369754	30S ribosomal protein S17	IPR000266 (Ribosomal protein S17), IPR016027 (Nucleic acid-binding, OB-fold-like)	0.0179311	0.0133437	0.304503	0.805638	8.6e-07	2.72e-06	0.00041623	0.027366	0.181398	0.0570699	0.174505	0.426956	0.00208148	0.00125059	0.953674	0.780168
Contig30_s_at	AK355359	Histone H4	IPR001951 (Histone H4), IPR009072 (Histone-fold)	0.000147962	0.000259729	0.31159	0.81091	7.11e-06	1.57e-05	0.00134856	0.0498051	0.98447	0.229711	0.530086	0.615059	0.337066	0.0928272	0.502533	0.664108
HS16C04u_at	MLOC_64708.1	NBS-LRR disease resistance protein, putative	IPR000767 (Disease resistance protein), IPR015300 (DNA-binding pseudobarrel domain)	0.0251535	0.017627	0.316972	0.812538	0.0259192	0.0144931	0.00104435	0.0437968	0.0135112	0.0062566	0.0129186	0.187219	0.118566	0.038407	0.000837861	0.142271
HVSMEb0002K22r2_at	MLOC_56205.3			7.33e-06	2.15e-05	0.31696	0.812538	3.42e-09	2.89e-08	2.28e-05	0.00506431	0.0230404	0.00985681	0.782069	0.694487	0.139153	0.0439815	0.306649	0.583471
Contig4160_at	AK362023	Glutaredoxin, putative	IPR004480 (Monothiol glutaredoxin-related), IPR011900 (Glutaredoxin, GrxC), IPR012336 (Thioredoxin-like fold)	6.41e-08	4.34e-07	0.317891	0.812625	1.33e-10	2.16e-09	0.00969233	0.136231	1.71e-12	8.47e-11	0.000107021	0.0466186	8.82e-11	2.02e-09	0.0252064	0.299496
Contig9759_at	MLOC_56037.3	Protein containing DUF124	IPR002838 (Mitochondrial biogenesis protein AIM24), IPR016031 (Tryptophan RNA-binding attenuator protein-like)	0.326062	0.136603	0.359742	0.824324	4.66e-06	1.11e-05	7.61e-05	0.00948452	0.617774	0.158844	0.841413	0.71034	0.475068	0.123764	0.218371	0.536152
AFFX-TrpnX-5_at	NA	NA	NA	0.0167563	0.0126292	0.374184	0.828804	0.00207982	0.00178907	0.000894038	0.0405229	0.00481993	0.00260811	0.141388	0.399295	4.34e-05	5.14e-05	0.165018	0.498232
EBed02_SQ002_O20_at	NA	NA	NA	0.000717022	0.000950813	0.375301	0.829045	2.26e-07	8.92e-07	0.000650528	0.0350589	5.53e-05	6.41e-05	0.00163314	0.106033	0.0704019	0.0246411	0.852604	0.760599
Contig24606_at	AK367292	Pentatricopeptide repeat-containing protein	IPR002885 (Pentatricopeptide repeat), IPR011990 (Tetratricopeptide-like helical)	0.00791366	0.00685821	0.377958	0.830289	0.00212142	0.00181788	0.476056	0.648298	0.000798254	0.000581262	9.64e-06	0.0137673	1.01e-08	7.13e-08	0.000361605	0.120373
Contig19745_s_at	MLOC_63371.2			0.113361	0.0596363	0.379746	0.830289	2.21e-05	4.01e-05	3.79e-06	0.00178197	0.366783	0.103417	0.223507	0.463351	0.968321	0.219194	0.52731	0.673745
HM04L20u_at	MLOC_74781.1	Cytochrome P450	IPR001128 (Cytochrome P450)	0.000492648	0.000696685	0.392872	0.833378	2.65e-09	2.35e-08	5.98e-05	0.00826157	0.00128484	0.000859973	0.225596	0.464506	0.000404597	0.000320676	0.244156	0.548037
HS18O07u_at	AK364535	Pentatricopeptide repeat-containing protein	IPR002885 (Pentatricopeptide repeat), IPR011990 (Tetratricopeptide-like helical)	0.457869	0.176888	0.394534	0.834034	0.110923	0.048159	0.772623	0.742951	0.00307288	0.00178277	0.106933	0.363756	7.78e-06	1.28e-05	3.23e-05	0.0362481
Contig23209_at	MLOC_65322.1	DNA-binding storekeeper protein-related transcriptional regulator LENGTH=364	IPR007592 (Protein of unknown function DUF573)	0.454691	0.175979	0.396128	0.834613	0.357777	0.124392	0.000305294	0.0221996	0.894318	0.213316	0.504419	0.605049	0.952512	0.216346	0.421986	0.633179
HS09M06u_at	NA	NA	NA	0.0184696	0.0136775	0.402729	0.835823	2.63e-05	4.64e-05	0.000197852	0.0170733	8.57e-05	9.19e-05	0.030257	0.241296	4.24e-05	5.04e-05	0.433987	0.638647
Contig2227_at	MLOC_28832.1	Unknown protein		0.476219	0.182159	0.404305	0.836208	0.0262432	0.0146414	0.32087	0.572836	0.000215995	0.000195978	2.63e-05	0.0212883	0.577758	0.145143	0.223998	0.53867
Contig6420_at	AK367957	COP9 signalosome complex subunit 1, putative, expressed	IPR000717 (Proteasome component (PCI) domain), IPR019585 (26S proteasome, regulatory subunit Rpn7)	0.59168	0.214387	0.40535	0.836208	0.0152785	0.00935267	0.000620226	0.033763	0.84257	0.203802	0.0589564	0.294433	0.217455	0.0642606	0.980109	0.783627
HK06N02r_s_at	MLOC_15595.1	unknown protein; FUNCTIONS IN: molecular_function unknown; INVOLVED IN: N-terminal protein myristoylation, anaerobic respiration; LOCATED IN: cellular_component unknown; EXPRESSED IN: leaf apex, inflorescence meristem, hypocotyl, root, flower; EXPRESSED DURING: petal differentiation and expansion stage; Has 47 Blast hits to 47 proteins in 13 species: Archae - 0; Bacteria - 0; Metazoa - 0; Fungi -…		0.545069	0.201521	0.405484	0.836208	0.0112764	0.00726861	0.000325436	0.022997	0.987335	0.230233	0.885932	0.720591	0.843791	0.196906	0.495835	0.661327
Contig14590_at	AK363231			9.25e-12	3.17e-10	0.406333	0.836562	6.44e-13	3.02e-11	5.48e-05	0.00792773	0.000967085	0.000680854	0.15946	0.416294	5.77e-05	6.49e-05	0.00216026	0.170902
HVSMEg0010B23r2_x_at	NA	NA	NA	0.0126588	0.0100687	0.41292	0.838081	0.00356412	0.00279727	7.6e-05	0.00948452	4.66e-05	5.58e-05	0.00163813	0.106033	0.0020155	0.00121808	0.0380859	0.335601
Contig16105_at	AK354632	tRNA-pseudouridine synthase, putative	IPR002501 (Pseudouridine synthase II)	0.000181462	0.00030706	0.41437	0.838195	2.37e-05	4.26e-05	0.000358699	0.0249546	0.23128	0.0702438	0.394088	0.558129	0.0618085	0.02205	0.515532	0.669146
EBem06_SQ004_E23_s_at	AK359991	Histone H4	IPR001951 (Histone H4), IPR009072 (Histone-fold)	0.000397378	0.000582937	0.417874	0.839745	7.91e-06	1.72e-05	0.00122844	0.0468138	0.496489	0.133012	0.865546	0.715351	0.0824566	0.0282023	0.284333	0.569275
Contig13222_at	MLOC_80246.1	Replication protein a 30 kDa subunit	IPR014892 (Replication protein A, C-terminal), IPR016027 (Nucleic acid-binding, OB-fold-like)	0.00303981	0.00312252	0.420571	0.84055	2.68e-06	7e-06	0.000816587	0.0390851	0.287865	0.0843011	0.505397	0.605452	0.698557	0.16917	0.46106	0.649627
Contig6339_s_at	NA	NA	NA	0.00139295	0.00164844	0.42638	0.841405	0.00100856	0.000979258	0.00110475	0.0446476	6.59e-08	2.89e-07	0.253395	0.484452	6.73e-09	5.18e-08	0.0487248	0.359848
Contig3335_at	AK353667	Ras-related protein Rab-8B	IPR001806 (Small GTPase superfamily), IPR005225 (Small GTP-binding protein domain)	0.0465305	0.0289886	0.430937	0.842061	0.391804	0.133835	0.000321023	0.0229554	0.379145	0.106441	0.255911	0.486408	0.714416	0.172181	0.0454719	0.353902
HV09C12u_at	AK249133.1	B12D protein	IPR010530 (NADH-ubiquinone reductase complex 1 MLRQ subunit)	0.617905	0.221387	0.4356	0.843409	0.00540961	0.00394253	0.00130362	0.048545	0.0075878	0.00384061	0.0322949	0.248201	0.0185529	0.00793129	0.880775	0.765982
HZ51B11r_at	AK364433	Sugar phosphate exchanger 2	IPR011701 (Major facilitator superfamily), IPR016196 (Major facilitator superfamily domain, general substrate transporter)	0.00188813	0.00211147	0.43755	0.844198	5.84e-05	9.11e-05	0.000452751	0.0285138	0.000121302	0.000122033	0.0118564	0.181524	1.1e-06	2.71e-06	0.142468	0.478046
Contig11432_at	MLOC_51155.2	Protein of unknown function (DUF1644) LENGTH=274	IPR012866 (Protein of unknown function DUF1644), IPR013083 (Zinc finger, RING/FYVE/PHD-type)	0.0140563	0.010964	0.437902	0.84436	4.99e-06	1.18e-05	0.000433641	0.0276674	0.00226955	0.00138576	0.245175	0.477837	0.000350318	0.000285406	0.277256	0.564812
Contig4714_s_at	AK249812.1	Stress associated endoplasmic reticulum protein, putative	IPR010580 (Endoplasmic reticulum, stress-associated Ramp4)	0.411397	0.163134	0.439675	0.844879	0.169017	0.0680558	0.000680912	0.0361817	0.0440231	0.0171287	0.0291529	0.239091	0.043066	0.0162126	0.482641	0.656669
Mla1_orf_3pri12_at	NA	NA	NA	0.0290036	0.0198004	0.448405	0.846667	0.412443	0.139359	0.0105967	0.142432	0.631845	0.161764	0.0651358	0.303453	0.0231213	0.00957701	9.29e-06	0.0111369
Contig22948_at	AK357871	unknown protein; FUNCTIONS IN: molecular_function unknown; INVOLVED IN: biological_process unknown; LOCATED IN: plasma membrane; EXPRESSED IN: 22 plant structures; EXPRESSED DURING: 13 growth stages; Has 283 Blast hits to 281 proteins in 136 species: Archae - 0; Bacteria - 145; Metazoa - 0; Fungi - 65; Plants - 41; Viruses - 0; Other Eukaryotes - 32 (source: NCBI BLink). LENGTH=234		0.113065	0.0595066	0.448405	0.846667	0.0403012	0.0209027	0.000461079	0.0287358	0.169464	0.0539578	0.217004	0.459001	0.819741	0.19259	0.540257	0.67778
HV11G16u_at	NA	NA	NA	0.0110706	0.00903154	0.46383	0.851596	0.000379971	0.000434715	0.0985094	0.379349	3.95e-06	7.54e-06	7.62e-05	0.0404277	9.93e-05	0.000101096	0.623806	0.704022
HI12M06r_at	MLOC_53688.1	Pectinesterase	IPR011050 (Pectin lyase fold/virulence factor)	0.852858	0.280372	0.46416	0.851741	0.611004	0.189273	0.000196877	0.0170712	0.7839	0.192155	0.597418	0.638974	0.0890219	0.0300887	0.618367	0.702787
Contig14344_at	MLOC_12687.1	Structural maintenance of chromosomes protein	IPR010935 (SMCs flexible hinge)	0.000144356	0.000254588	0.471178	0.853154	0.0316863	0.0171044	0.98925	0.783681	0.000186214	0.000174034	0.000132408	0.0484391	0.00501314	0.00261854	0.109988	0.44828
Contig8639_at	AK362584	GPN-loop GTPase-like protein	IPR004130 (Uncharacterised protein family, ATP binding)	0.359315	0.147222	0.479811	0.853579	0.00864351	0.0058143	0.00111015	0.0446476	0.0876145	0.0307762	0.15179	0.408923	0.00212092	0.00127086	0.634873	0.707481
Contig10713_at	AK360895	Aldose 1-epimerase	IPR008183 (Aldose 1-/Glucose-6-phosphate 1-epimerase), IPR011013 (Glycoside hydrolase-type carbohydrate-binding)	8.99e-07	3.73e-06	0.48026	0.853714	1.49e-09	1.49e-08	0.000101194	0.0113521	0.0725848	0.026238	0.735347	0.682971	0.0117286	0.0053802	0.106059	0.44337
Contig6168_at	MLOC_5668.1	Homeobox-leucine zipper-like protein	IPR003106 (Leucine zipper, homeobox-associated), IPR009057 (Homeodomain-like)	8.25e-07	3.51e-06	0.489089	0.855162	1.08e-06	3.29e-06	0.000145108	0.0141572	8.96e-07	2.28e-06	0.344389	0.533199	9.4e-13	5.74e-11	0.111221	0.449749
Contig19657_at	MLOC_51281.1	pH-response regulator protein palA/RIM20	IPR004328 (BRO1 domain)	0.190107	0.0896143	0.489971	0.855162	0.000884746	0.000881827	0.00123718	0.0470467	0.0342125	0.0138432	0.792893	0.697022	0.399685	0.107113	0.343901	0.599139
Contig7138_s_at	AK356859	unknown protein; FUNCTIONS IN: molecular_function unknown; INVOLVED IN: biological_process unknown; LOCATED IN: endomembrane system; EXPRESSED IN: 17 plant structures; EXPRESSED DURING: 10 growth stages; Has 35333 Blast hits to 34131 proteins in 2444 species: Archae - 798; Bacteria - 22429; Metazoa - 974; Fungi - 991; Plants - 531; Viruses - 0; Other Eukaryotes - 9610 (source: NCBI BLink). LENGTH…		0.282137	0.122187	0.493999	0.856267	0.0138105	0.0085964	0.00074757	0.0375664	0.638656	0.163099	0.0830503	0.331437	0.777305	0.184572	0.28432	0.569275
EBem09_SQ004_H15_x_at	NA	NA	NA	2.81e-06	9.69e-06	0.496587	0.85726	1.32e-07	5.69e-07	0.000171678	0.0158023	0.000298686	0.000255724	0.0227017	0.221515	0.000229236	0.000200934	0.121427	0.461062
Contig17455_at	MLOC_558.2	TPX2 (Targeting protein for Xklp2) family protein	IPR009675 (Xklp2 targeting protein)	0.100121	0.0539203	0.509723	0.860814	0.22939	0.0872897	0.00106756	0.0442769	0.0842169	0.0297936	0.148211	0.406691	0.0439415	0.0165046	0.475353	0.655179
HVSMEm0007K04r2_at	MLOC_43902.2	ABC transporter G family member 29	IPR003439 (ABC transporter-like), IPR013525 (ABC-2 type transporter), IPR013581 (Plant PDR ABC transporter associated)	0.000895133	0.00113987	0.513002	0.860814	9.27e-07	2.88e-06	0.00115304	0.044991	0.0401885	0.015854	0.599242	0.639327	8.68e-05	9.04e-05	0.0869866	0.418738
Contig4711_s_at	MLOC_31474.1	Mitogen-activated protein kinase	IPR011009 (Protein kinase-like domain)	7.25e-06	2.13e-05	0.518679	0.861458	0.00032891	0.000386175	0.000328347	0.0231118	0.0473349	0.0182409	0.368634	0.546299	0.236112	0.0688186	0.296939	0.577427
Contig9594_at	AK252567.1	GRAS transcription factor	IPR005202 (Transcription factor GRAS)	0.00844581	0.00722224	0.526926	0.863673	1.98e-05	3.66e-05	0.000989392	0.0423832	0.000193747	0.000179514	0.234404	0.470995	0.0001871	0.000169952	0.017858	0.278548
Contig22198_at	MLOC_66355.3	ABC transporter G family member	IPR003439 (ABC transporter-like), IPR013525 (ABC-2 type transporter)	1.63e-07	9.33e-07	0.53228	0.864999	4.39e-10	5.77e-09	0.000598579	0.0331601	0.00202242	0.0012589	0.736041	0.682997	0.0486344	0.0180063	0.851584	0.760495
Contig21339_at	AK373904	Ribosomal protein-like	IPR001810 (F-box domain, cyclin-like)	0.836265	0.276657	0.542025	0.866349	0.271222	0.0997898	8.95e-05	0.0104314	0.0224796	0.00966049	0.238145	0.473504	0.516326	0.13256	0.7288	0.731864
HV02J14u_at	NA	NA	NA	0.212041	0.0975489	0.548913	0.866431	0.00280214	0.00229242	0.0192373	0.187177	3.85e-07	1.17e-06	2.26e-05	0.02128	1.16e-05	1.75e-05	0.829914	0.756665
HR01C15u_s_at	MLOC_54834.1	60S ribosomal protein L18a	IPR021138 (Ribosomal protein L18a), IPR023573 (Ribosomal protein L18a/LX)	0.00186671	0.00209406	0.551268	0.866615	8.85e-07	2.77e-06	0.00119972	0.0464091	4.16e-05	5.09e-05	0.283899	0.502919	0.000594061	0.000440612	0.0474057	0.356769
S0000700031H11F2_at	NA	NA	NA	0.114322	0.060057	0.566559	0.868972	0.177597	0.070902	0.764116	0.74074	1.89e-05	2.67e-05	1.96e-05	0.02128	0.000347299	0.000283406	0.0424363	0.346206
Contig14138_at	MLOC_54822.1	GPI inositol-deacylase PGAP1-like protein		0.0896324	0.049266	0.569679	0.869644	0.0998788	0.0441477	0.000364017	0.0251298	0.00188114	0.00118429	0.170894	0.424502	0.00267108	0.00154326	0.822116	0.754993
HVSMEg0015E17r2_at	NA	NA	NA	0.0948774	0.0515819	0.610531	0.87758	0.000405501	0.00045921	0.000905571	0.040737	0.00563347	0.00297745	0.171692	0.424732	0.000226389	0.000198677	0.285487	0.569954
Contig10877_at	AK253062.1	Short-chain dehydrogenase/reductase protein-like	IPR002198 (Short-chain dehydrogenase/reductase SDR)	0.454025	0.175795	0.620075	0.878312	3.68e-05	6.14e-05	0.000753984	0.0375924	0.487079	0.130947	0.504585	0.605162	0.000692251	0.00049965	0.224525	0.538907
HV14N20u_at	NA	NA	NA	0.00197053	0.0021872	0.634925	0.880609	0.000128571	0.0001763	0.000427624	0.0276221	1.57e-05	2.3e-05	0.0594105	0.29488	4.81e-06	8.75e-06	0.468989	0.652899
Mla6_orf_3pri12_s_at	NA	NA	NA	0.0102882	0.00848232	0.671035	0.888981	0.0230388	0.0131381	0.27268	0.544115	2.69e-09	2.37e-08	6.15e-07	0.00260965	1.13e-07	4.63e-07	0.0138354	0.264015
Contig10927_at	MLOC_74925.1	Pentatricopeptide repeat-containing protein, putative	IPR002885 (Pentatricopeptide repeat)	0.230299	0.104186	0.67215	0.888981	5.6e-05	8.82e-05	0.00106249	0.0442473	0.873263	0.209575	0.717358	0.677992	0.119186	0.0385639	0.0626693	0.384619
HA05h11r_at	MLOC_44809.1			0.182189	0.0866933	0.682327	0.890784	0.772969	0.225792	0.000603283	0.0331783	0.257495	0.0767947	0.697281	0.672941	0.556264	0.140805	0.574754	0.688596
Contig18591_at	AK371138	Long chain fatty alcohol oxidase, putative	IPR012400 (Alcohol dehydrogenase, long-chain fatty)	0.135545	0.0686939	0.682939	0.890837	0.222184	0.0851119	8.85e-05	0.0103871	0.0100662	0.00487211	0.431654	0.574959	0.000321575	0.000266054	0.45469	0.647104
Contig2236_at	AK373864	Profilin	IPR002097 (Profilin/allergen)	0.376784	0.152735	0.688842	0.891485	0.0827683	0.0378426	0.000999623	0.0426159	0.834414	0.202255	0.456379	0.585717	0.858745	0.199587	0.254695	0.5529
Contig18097_at	AK373488			0.0303917	0.0205682	0.70942	0.893145	0.0649448	0.031055	0.0399765	0.258852	0.00159435	0.00102812	5.42e-05	0.0334432	0.00261402	0.00151536	0.0102437	0.242839
Contig13081_at	MLOC_65375.1			0.0241908	0.0170644	0.723653	0.894504	0.0640727	0.0306968	0.911765	0.769172	5.41e-07	1.53e-06	3.07e-05	0.0236818	0.000132816	0.00012801	0.869833	0.763988
HVSMEg0015L13f2_at	NA	NA	NA	0.903208	0.292074	0.750162	0.900235	0.0261092	0.0145763	0.933055	0.772689	0.000147243	0.000142963	3.48e-05	0.025714	0.0328175	0.0128829	0.901926	0.769276
HVSMEl0005L22r2_at	MLOC_35003.1			0.774049	0.261308	0.782855	0.90291	0.0189474	0.011159	0.778278	0.743763	1.14e-05	1.78e-05	8.05e-05	0.0414582	0.241738	0.0701991	0.52478	0.672999
Contig1561_at	AK249718.1	Ribosomal protein		9.54e-13	5.6e-11	0.781296	0.90291	1.06e-11	2.9e-10	0.000816508	0.0390851	2.84e-08	1.48e-07	0.206228	0.451145	8.5e-07	2.2e-06	0.372374	0.613429
HVSMEn0010J22r2_at	AK367467	Sugar transporter, putative	IPR005828 (General substrate transporter), IPR016196 (Major facilitator superfamily domain, general substrate transporter)	0.390067	0.156804	0.783161	0.90291	0.340985	0.119947	0.0002851	0.0211416	0.0171677	0.00769218	0.581672	0.633547	0.131683	0.0419618	0.118538	0.458786
Contig20579_at	NA	NA	NA	0.414948	0.16413	0.799474	0.904784	0.154646	0.0632204	0.000971871	0.0422375	0.000529937	0.000413138	0.094771	0.346701	0.000976106	0.000663132	0.321757	0.589466
Contig11673_at	AK365585	Chaperone protein dnaJ 13, putative, expressed	IPR003095 (Heat shock protein DnaJ)	0.222735	0.101476	0.805945	0.905487	5.15e-06	1.21e-05	0.000749144	0.0375664	0.649859	0.165475	0.472018	0.592126	0.934774	0.213258	0.405815	0.627182
HA28M24r_at	NA	NA	NA	0.121013	0.0627567	0.832123	0.906529	8.27e-05	0.000122278	0.0146893	0.165095	1.91e-08	1.08e-07	1.43e-07	0.000809478	0.0233585	0.00966357	0.0584191	0.379571
Contig12058_at	AK356453	DAG protein		1.3e-05	3.48e-05	0.850168	0.906968	8.08e-09	5.82e-08	0.000337649	0.0236737	0.00123994	0.000836035	0.420921	0.570686	4.27e-05	5.07e-05	0.417125	0.63116
Contig13295_at	MLOC_30259.1			0.420547	0.165809	0.861236	0.907492	0.201342	0.0785217	0.00106978	0.0442769	0.377645	0.106098	0.215888	0.457569	0.00269857	0.00155646	0.421353	0.633022
Contig1643_s_at	AK358642	Ketol-acid reductoisomerase	IPR013023 (Acetohydroxy acid isomeroreductase), IPR016040 (NAD(P)-binding domain)	0.343068	0.142128	0.883693	0.909446	0.664052	0.201572	0.00121247	0.0465013	0.0733635	0.0264843	0.106321	0.363027	0.00927928	0.00440594	0.83626	0.757923
Contig16389_at	MLOC_70210.1			1.84e-05	4.65e-05	0.892965	0.910527	1.42e-11	3.66e-10	9.11e-06	0.0031448	0.0482628	0.0185312	0.515994	0.610097	3.66e-05	4.47e-05	0.147238	0.482663
Contig25244_at	MLOC_71906.1	DNA polymerase III, gamma and tau subunit	IPR012763 (DNA polymerase III, subunit gamma/ tau)	0.492825	0.18703	0.893681	0.910527	0.000248762	0.000305147	0.000769947	0.0378624	0.868985	0.208718	0.610834	0.642857	0.126801	0.0406541	0.0286213	0.310122
HA10K08u_x_at	NA	NA	NA	0.0160659	0.0122059	0.905722	0.910983	0.000560388	0.000601304	0.000842747	0.0394271	0.00592924	0.00311301	0.192096	0.442283	0.000236238	0.000206086	0.50559	0.665642
HX03C24u_at	MLOC_44871.1	Pectinesterase	IPR011050 (Pectin lyase fold/virulence factor)	0.0210718	0.0152512	0.910329	0.911345	6.62e-05	0.000101597	0.337778	0.58412	5.48e-05	6.37e-05	0.000113794	0.0483193	0.0310322	0.0122741	0.637801	0.708805
Contig19759_at	MLOC_44678.1	12-oxophytodienoate reductase 2	IPR013785 (Aldolase-type TIM barrel)	0.74526	0.254436	0.938988	0.912896	0.434794	0.14539	0.000260972	0.0202778	0.0016432	0.00105526	0.254174	0.484791	0.126147	0.0404792	0.1992	0.523691
HI05C10u_at	NA	NA	NA	0.12346	0.0637944	0.956948	0.914603	5.76e-06	1.32e-05	0.00101403	0.0429265	0.000196865	0.000181801	0.851601	0.712658	0.00681696	0.00339253	0.951725	0.779964
Contig13740_at	MLOC_55125.1	Protein of unknown function (DUF1005) LENGTH=461	IPR010410 (Protein of unknown function DUF1005)	0.000434285	0.000627553	0.959084	0.914771	1.28e-08	8.49e-08	0.00109087	0.044399	5.27e-05	6.16e-05	0.307229	0.514873	4.74e-05	5.52e-05	0.737564	0.734191
Contig14230_at	MLOC_60439.1	Dentin sialophosphoprotein-like protein		0.492184	0.186847	0.963194	0.915757	0.23389	0.0886267	0.0011017	0.0446373	0.178654	0.0563469	0.00485102	0.139322	0.0087617	0.00419592	0.164463	0.497952
HA24I18r_at	MLOC_56413.1	Subtilisin-like serine protease	IPR015500 (Peptidase S8, subtilisin-related), IPR023827 (Peptidase S8, subtilisin, Asp-active site), IPR023828 (Peptidase S8, subtilisin, Ser-active site)	0.444742	0.173054	0.975683	0.916775	0.00124643	0.00116978	0.000710327	0.0368364	0.295041	0.0860703	0.178938	0.430915	0.616794	0.153054	0.915158	0.771505
HW08O17u_at	NA	NA	NA	8.51e-05	0.00016576	0.986215	0.918242	4.02e-06	9.83e-06	0.0733434	0.335471	3.08e-10	4.27e-09	0.000127684	0.0484391	1.48e-08	9.55e-08	0.968842	0.781766
Contig14649_s_at	AK373497	NHL repeat-containing protein-like	IPR011042 (Six-bladed beta-propeller, TolB-like)	0.113007	0.0594804	0.986097	0.918242	0.00107397	0.00103215	0.00120965	0.0464926	0.721375	0.180058	0.366234	0.545599	0.215885	0.0638407	0.0851272	0.416511
HVSMEn0025C01f_at	AK249945.1	Leucine-rich repeat receptor protein kinase	IPR001611 (Leucine-rich repeat), IPR013210 (Leucine-rich repeat-containing N-terminal, type 2)	0.268358	0.117591	0.986404	0.918242	0.0197301	0.0115393	0.00016886	0.015623	0.168835	0.0537996	0.97333	0.738839	0.00470793	0.00248237	0.781535	0.74369
HS06P03u_at	NA	NA	NA	0.181531	0.0864834	0.986765	0.918284	0.00123193	0.00115826	0.0117061	0.149269	9.79e-05	0.000102102	4.29e-05	0.0280327	0.000112667	0.000111674	0.210153	0.530101
